# Supplementary material for: Expression profiling of colorectal cancer cells reveals inhibition of DNA replication licensing by extracellular calcium
Source: Biochim Biophys Acta. 2017 Jun;1864(6):987–96. doi: 10.1016/j.bbamcr.2017.01.017 (PMC5424886; doi:10.1016/j.bbamcr.2017.01.017)
Supplement: Suppl. Table 1 — Gene expression analysis of the 54,675 probe sets. [file mmc1.xlsx]

## Sheet: Sheet1
Probesets	ANOVA_all	ttest_control_vs_CA_01h	ttest_control_vs_CA_04h	ttest_control_vs_CA_24h	ttest_CA_01h_vs_CA_04h	ttest_CA_01h_vs_CA_24h	ttest_CA_04h_vs_CA_24h	Symbol	Title	alfc_control_vs_CA_01h	alfc_control_vs_CA_04h	alfc_control_vs_CA_24h	alfc_CA_01h_vs_CA_04h	alfc_CA_01h_vs_CA_24h	alfc_CA_04h_vs_CA_24h	alavg_control	alstdev_control	alavg_CA_01h	alstdev_CA_01h	alavg_CA_04h	alstdev_CA_04h	alavg_CA_24h	alstdev_CA_24h	Probeset	cntr-1	cntr-2	cntr-3	cntr-4	ca01h-1	ca01h-2	ca01h-3	ca01h-4	ca04h-1	ca04h-2	ca04h-3	ca04h-4	ca24h-1	ca24h-2	ca24h-3	ca24h-4	GenPos	PhysPos	UNIGENE	ENSEMBL	RefSeqProtein	RefSeqTranscript
218856_at	9.76723e-12	0.72909	0.000751706	5.42779e-07	0.000327557	4.38004e-07	4.28994e-06	TNFRSF21	tumor necrosis factor receptor superfamily, member 21	-1.0041	1.19625	-1.36024	1.20116	-1.35469	-1.62719	3120.79	39.6071	3108.04	58.6814	3733.25	128.552	2294.29	42.1053	218856_at: TNFRSF21; tumor necrosis factor receptor superfamily, member 21	11.5801	11.6161	11.6154	11.6189	11.5938	11.5681	11.6321	11.6125	11.8341	11.8237	11.8719	11.9326	11.1994	11.1652	11.1525	11.1376	chr6p21.1-p12.2	chr6:47307227-47308012 (-), 93.86, p12.3	Hs.443577	---	NP_055267.1	NM_014452
225344_at	1.071e-11	0.0063777	0.297658	3.85679e-05	0.00195188	5.79401e-07	2.23087e-06	NCOA7	nuclear receptor coactivator 7	1.233	-1.02596	-2.22251	-1.26501	-2.74035	-2.16627	2297.99	39.4718	2833.41	189.319	2239.84	90.3837	1033.96	60.0671	225344_at: NCOA7; nuclear receptor coactivator 7	11.1843	11.1891	11.1377	11.1529	11.5329	11.5636	11.3708	11.3964	11.0665	11.097	11.1525	11.1971	10.0986	10.0155	10.0384	9.89586	chr6q22.31-q22.32	chr6:126282141-126293950 (+), 84.3, q22.32	Hs.171426	ENSG00000111912	NP_861447.2	NM_181782
217429_at	1.78433e-11	0.0978374	0.0459368	2.5914e-05	0.00767804	4.79129e-06	7.47039e-06	---	MRNA; cDNA DKFZp564A216 (from clone DKFZp564A216)	1.06315	-1.08637	-2.69931	-1.15498	-2.86978	-2.48471	456.584	15.6341	485.419	23.6737	420.286	22.5079	169.149	13.6301	217429_at: ---; MRNA; cDNA DKFZp564A216 (from clone DKFZp564A216)	8.82532	8.87987	8.86348	8.76772	8.96315	8.97146	8.81623	8.93621	8.64125	8.76719	8.79245	8.65381	7.47733	7.22046	7.42556	7.47043	---	chr6:167682728-167685436 (+), 67.84, q27	Hs.649502	---	---	---
205047_s_at	2.17849e-11	0.319962	0.167092	9.94492e-07	0.852641	8.54703e-06	1.26337e-07	ASNS	asparagine synthetase	-1.07813	-1.09475	-4.2833	-1.01541	-3.97289	-3.9126	678.419	62.6483	629.255	68.4903	619.705	42.541	158.387	8.86209	205047_s_at: ASNS; asparagine synthetase	9.30662	9.32899	9.58851	9.38241	9.16906	9.14213	9.44337	9.4097	9.20813	9.16956	9.34065	9.37319	7.38723	7.34282	7.19653	7.29579	chr7q21.3	chr7:97319378-97339719 (-), 99.75, q21.3	Hs.489207	---	NP_001664.2; NP_597680.1; NP_899199.1	NM_001673; NM_133436; NM_183356
209911_x_at	2.45181e-11	0.378046	0.734061	4.27158e-07	0.694864	3.1982e-07	1.11445e-06	HIST1H2BD	histone cluster 1, H2bd	-1.02471	-1.01073	1.99931	1.01383	2.04871	2.02076	1087.62	38.1066	1061.4	39.7533	1076.08	54.597	2174.5	92.2345	209911_x_at: HIST1H2BD; histone cluster 1, H2bd	10.1465	10.0478	10.0418	10.1091	10.0712	10.1069	9.97781	10.048	9.96067	10.1152	10.1215	10.0832	11.0816	11.1394	11.1211	10.9998	chr6p21.3	chr6:26266351-26279553 (+), 95.63, p22.1	Hs.591797	---	NP_066407.1; NP_619790.1	NM_021063; NM_138720
224428_s_at	3.35587e-11	0.14297	0.00364038	1.20167e-06	0.0013769	2.71112e-05	1.13418e-05	CDCA7	cell division cycle associated 7	-1.07179	-1.23795	-2.54951	-1.15503	-2.37874	-2.05946	731.654	50.0848	682.645	16.4876	591.018	22.5955	286.978	19.587	224428_s_at: CDCA7; cell division cycle associated 7	9.38247	9.62485	9.51352	9.52896	9.37271	9.4539	9.42924	9.40286	9.25349	9.18861	9.13544	9.2475	8.10758	8.08051	8.16407	8.29722	chr2q31	chr2:173927793-173941876 (+), 99.4, q31.1	Hs.470654	---	NP_114148.3; NP_665809.1	NM_031942; NM_145810
211653_x_at	4.03609e-11	0.247706	0.20261	9.56174e-07	0.730692	2.27283e-06	7.91446e-07	AKR1C2	aldo-keto reductase family 1, member C2 (dihydrodiol dehydrogenase 2; bile acid binding protein; 3-alpha hydroxysteroid dehydrogenase, type III)	1.04023	1.0507	2.09599	1.01006	2.01493	1.99485	2024.9	108.554	2106.36	61.7562	2127.56	93.2027	4244.17	204.075	211653_x_at: AKR1C2; aldo-keto reductase family 1, member C2 (dihydrodiol dehydrogenase 2; bile acid binding protein; 3-alpha hydroxysteroid dehydrogenase, type III)	11.0136	11.0738	10.9	10.941	11.026	11.1002	11.0033	11.0308	11.1222	11.0558	11.0692	10.9685	11.9745	12.0957	12.009	12.1209	chr10p15-p14	chr10:4998103-5250786 (+), 94.44, p15.1; chr10:5022124-5035968 (-), 97.47, p15.1	Hs.567256	---	NP_001345.1; NP_995317.1; XP_001128335.1; XP_001128348.1; XP_001128387.1; XP_001128420.1	NM_001354; NM_205845; XM_001128335; XM_001128348; XM_001128387; XM_001128420
213134_x_at	7.00571e-11	0.623522	0.00309585	1.01577e-05	0.000676524	1.11002e-05	2.3204e-06	BTG3	BTG family, member 3	1.01433	-1.19248	-1.80577	-1.20957	-1.83164	-1.51429	896.408	50.8722	909.251	10.0623	751.715	25.4256	496.413	16.5729	213134_x_at: BTG3; BTG family, member 3	9.74103	9.80407	9.9201	9.76006	9.82315	9.83926	9.84316	9.8083	9.51471	9.51654	9.61696	9.56551	8.97204	8.88249	8.99071	8.97389	chr21q21.1-q21.2	chr21:17887841-17888517 (-), 94.48, q21.1	Hs.473420	ENSG00000154640	NP_006797.3	NM_006806
239155_at	1.14932e-10	0.501173	0.341313	1.43797e-06	0.153111	2.75209e-06	1.65849e-06	LOC653108; LOC730425	similar to coxsackie virus and adenovirus receptor precursor	-1.0153	1.02901	-1.69048	1.04476	-1.66501	-1.73953	455.61	14.8257	448.743	12.1011	468.827	20.0846	269.514	10.768	239155_at: LOC653108; LOC730425; similar to coxsackie virus and adenovirus receptor precursor	8.82579	8.80475	8.89802	8.7958	8.85063	8.81104	8.75653	8.81919	8.89857	8.9081	8.7773	8.9036	8.04778	8.00368	8.11749	8.12445	chr21q11.2	chr21:17861460-17861949 (+), 85.97, q21.1; chr15:19266969-19267458 (-), 79.45, q11.2	Hs.647457	---	---	XR_015113; XR_016129
209892_at	1.31552e-10	0.000408337	0.000295248	0.000224002	0.160648	8.41958e-06	4.26856e-06	FUT4	fucosyltransferase 4 (alpha (1,3) fucosyltransferase, myeloid-specific)	1.16913	1.21314	-1.41906	1.03764	-1.65907	-1.72152	677.334	12.003	791.895	24.2829	821.701	27.8035	477.312	22.8012	209892_at: FUT4; fucosyltransferase 4 (alpha (1,3) fucosyltransferase, myeloid-specific)	9.41322	9.38855	9.43469	9.37776	9.62449	9.6637	9.56705	9.65936	9.6164	9.6965	9.7342	9.68028	8.86224	8.81725	8.95706	8.95364	chr11q21	chr11:93916664-93922711 (+), 78.94, q21	Hs.390420	---	NP_002024.1	NM_002033
205547_s_at	1.89955e-10	0.740394	0.323682	8.7937e-05	0.450514	5.73736e-05	0.00019023	TAGLN	transgelin	-1.04169	-1.14334	-8.5855	-1.09758	-8.24187	-7.50913	1771.5	274.958	1700.6	244.313	1549.41	304.554	206.337	6.36469	205547_s_at: TAGLN; transgelin	10.4213	10.8858	10.8383	10.9598	10.4344	10.6795	10.8497	10.9168	10.4181	10.2875	10.9154	10.6868	7.67133	7.65855	7.66993	7.7536	chr11q23.2	chr11:116575295-116580686 (+), 99.17, q23.3	Hs.632099	---	NP_001001522.1; NP_003177.2	NM_001001522; NM_003186
244276_at	2.32195e-10	0.287256	0.0740642	0.000162471	0.072513	0.000478277	0.000394754	KLB	klotho beta	-1.03601	-1.07119	2.4993	-1.03396	2.58929	2.67722	418.222	22.2313	403.685	8.06482	390.427	8.9487	1045.26	128.081	244276_at: KLB; klotho beta	8.67559	8.69885	8.8134	8.63868	8.64152	8.68684	8.62451	8.67462	8.62566	8.55884	8.62997	8.62001	9.81927	9.92421	10.1899	10.1522	chr4p14	chr4:39126613-39127335 (+), 60.91, p14	Hs.90756	---	NP_783864.1	NM_175737
220892_s_at	2.32269e-10	0.288264	0.149562	5.18106e-06	0.797965	0.000103965	4.19483e-07	PSAT1	phosphoserine aminotransferase 1	-1.05598	-1.04398	-2.16675	1.01149	-2.05189	-2.07547	302.793	4.26348	286.742	24.8875	290.037	13.2061	139.745	5.41919	220892_s_at: PSAT1; phosphoserine aminotransferase 1	8.2282	8.26305	8.25557	8.2215	7.98773	8.13771	8.23887	8.27331	8.0968	8.19078	8.17149	8.2568	7.14573	7.0943	7.19435	7.069	chr9q21.2	chr9:80101913-80133879 (+), 99.81, q21.2; chr1:79293160-79294361 (-), 95.68, p31.1; chr8:50815271...	Hs.494261	---	NP_066977.1; NP_478059.1	NM_021154; NM_058179
238984_at	2.54587e-10	0.0935456	0.332261	3.48285e-05	0.0100693	7.50338e-07	1.66114e-05	---	---	-1.22681	1.08716	4.1026	1.33375	5.03314	3.77368	74.7352	12.6494	60.9181	6.44606	81.2494	2.54463	306.609	27.4683	238984_at: ---; ---	6.11429	6.5384	6.00121	6.18308	5.69634	5.92901	6.01331	6.05093	6.28655	6.35397	6.39618	6.33831	8.12203	8.42264	8.27477	8.20455	---	chr1:120145315-120145959 (-), 95.94, p12	---	ENSG00000134193	---	---
201058_s_at	2.93054e-10	0.404018	0.189496	2.51563e-05	0.450068	8.49172e-07	2.07986e-05	MYL9	myosin, light chain 9, regulatory	-1.0533	-1.09775	-2.79275	-1.0422	-2.65144	-2.54407	1074.45	99.595	1020.09	61.3607	978.778	83.2387	384.729	15.8068	201058_s_at: MYL9; myosin, light chain 9, regulatory	9.92996	10.2263	9.98757	10.1153	9.87234	9.98008	10.0547	10.0628	9.82728	9.82177	10.0413	10.0334	8.51133	8.56914	8.6463	8.62034	chr20q11.23	chr20:34606672-34611633 (+), 95.8, q11.23	Hs.504687	---	NP_006088.2; NP_852667.1	NM_006097; NM_181526
201761_at	3.12093e-10	0.563102	0.0498812	9.06993e-06	0.0471881	1.11774e-06	3.31627e-06	MTHFD2	methylenetetrahydrofolate dehydrogenase (NADP+ dependent) 2, methenyltetrahydrofolate cyclohydrolase	-1.03027	-1.12243	-2.17884	-1.08945	-2.11483	-1.94118	2325.9	180.114	2257.57	124.397	2072.2	61.8684	1067.49	51.793	201761_at: MTHFD2; methylenetetrahydrofolate dehydrogenase (NADP+ dependent) 2, methenyltetrahydrofolate cyclohydrolase	11.1376	11.0846	11.336	11.1635	11.1621	11.034	11.2266	11.1328	11.0733	10.9946	11.0231	10.9748	10.0539	9.95982	10.1115	10.1096	chr2p13.1	chr2:74279219-74295920 (+), 99.86, p13.1	Hs.469030	---	NP_001035499.1; NP_006627.2	NM_001040409; NM_006636
203968_s_at	3.15067e-10	0.0749161	0.00102663	7.49323e-06	0.00219488	1.05235e-06	3.45492e-06	CDC6	cell division cycle 6 homolog (S. cerevisiae)	-1.14396	-1.47207	-3.09002	-1.28682	-2.70116	-2.0991	252.077	23.4553	220.354	16.021	171.24	11.6155	81.5777	4.60042	203968_s_at: CDC6; cell division cycle 6 homolog (S. cerevisiae)	7.76235	8.04058	8.02633	8.06162	7.67946	7.81365	7.7186	7.91173	7.31645	7.40507	7.54865	7.39956	6.22387	6.39141	6.37569	6.4023	chr17q21.3	chr17:35697804-35711996 (+), 97.53, q21.2	Hs.405958	---	NP_001245.1	NM_001254
213524_s_at	3.65633e-10	0.886961	0.00496838	5.66744e-05	0.00616142	0.000110325	4.9403e-06	G0S2	G0/G1switch 2	-1.00334	-1.34842	2.02802	-1.34394	2.03478	2.73463	491.982	16.6587	490.347	12.535	364.857	35.2482	997.749	76.4507	213524_s_at: G0S2; G0/G1switch 2	8.90616	9.00321	8.95827	8.89974	8.93143	8.88938	8.97711	8.9513	8.38595	8.39919	8.67207	8.56759	9.84566	10.0013	9.89799	10.0926	chr1q32.2-q41	chr1:207915380-207916357 (+), 98.86, q32.2	Hs.432132	---	NP_056529.1	NM_015714
201195_s_at	4.03055e-10	0.231697	0.0496793	7.29564e-06	0.00626142	3.23194e-05	1.11415e-06	SLC7A5	solute carrier family 7 (cationic amino acid transporter, y+ system), member 5	-1.05116	1.10794	-1.87592	1.16463	-1.78462	-2.07841	508.498	33.4017	483.749	10.5056	563.386	30.0655	271.066	14.0224	201195_s_at: SLC7A5; solute carrier family 7 (cationic amino acid transporter, y+ system), member 5	8.92282	9.11917	8.98698	8.92235	8.8878	8.90181	8.92231	8.95952	9.12659	9.13448	9.0491	9.23565	8.05446	7.98964	8.11941	8.16066	chr16q24.3	chr16:86421129-86460594 (-), 96.83, q24.2	Hs.513797	---	NP_003477.4	NM_003486
202949_s_at	4.2873e-10	0.0100228	0.00063865	1.68433e-06	0.013983	9.45681e-06	1.46107e-05	FHL2	four and a half LIM domains 2	-1.09041	-1.17627	-1.67957	-1.07874	-1.54031	-1.42788	916.468	33.1711	840.48	22.0067	779.133	26.532	545.656	22.8332	202949_s_at: FHL2; four and a half LIM domains 2	9.88975	9.87685	9.7818	9.80852	9.67135	9.76257	9.71878	9.7061	9.59955	9.53853	9.65335	9.62895	9.17438	9.08708	9.03514	9.06706	chr2q12-q14	chr2:105343716-105421384 (-), 99.93, q12.2	Hs.443687	ENSG00000115641	NP_001034581.1; NP_001441.4; NP_963849.1; NP_963851.2	NM_001039492; NM_001450; NM_201555; NM_201557
201672_s_at	4.637e-10	0.0129713	0.0779941	3.11784e-07	0.812778	1.10421e-06	5.95793e-05	USP14	ubiquitin specific peptidase 14 (tRNA-guanine transglycosylase)	-1.03979	-1.04421	-1.36699	-1.00426	-1.31469	-1.30912	3988.92	68.8126	3836.28	49.9487	3820.02	132.117	2918.02	53.9257	201672_s_at: USP14; ubiquitin specific peptidase 14 (tRNA-guanine transglycosylase)	11.9661	11.9269	11.9865	11.9669	11.8913	11.8909	11.9305	11.9089	11.9709	11.8862	11.876	11.8618	11.5062	11.4746	11.5272	11.5343	chr18p11.32	chr18:148607-202191 (+), 97.22, p11.32	Hs.464416	---	NP_001032411.1; NP_005142.1	NM_001037334; NM_005151
200853_at	4.80071e-10	0.191945	0.138359	3.74945e-05	0.3593	0.000117831	1.22768e-05	H2AFZ	H2A histone family, member Z	-1.02127	-1.04666	-1.63749	-1.02486	-1.60339	-1.56449	3685.04	85.416	3608.3	56.8029	3520.76	162.849	2250.41	111.801	200853_at: H2AFZ; H2A histone family, member Z	11.8133	11.8863	11.8265	11.8626	11.7897	11.835	11.8365	11.8068	11.7848	11.7467	11.8709	11.7197	11.1064	11.0469	11.1787	11.2065	chr4q24	chr4:101088265-101090454 (-), 98.74, q23; chr8:71178213-71179056 (-), 87.86, q13.3	Hs.119192	---	NP_002097.1	NM_002106
226490_at	5.10384e-10	0.105195	0.0117408	0.000117301	0.148551	4.7744e-05	1.13124e-06	NHSL1	NHS-like 1	-1.07814	-1.1399	1.63833	-1.05728	1.76635	1.86753	614.291	35.1291	569.767	30.5442	538.898	19.4966	1006.41	21.5512	226490_at: NHSL1; NHS-like 1	9.17787	9.3442	9.3185	9.20346	9.13976	9.23532	9.05133	9.18421	9.13524	9.07898	9.0075	9.07091	9.97157	9.9612	9.94787	10.0184	chr6q23.3	chr6:138784872-138794872 (-), 96.24, q23.3	Hs.652741	ENSG00000135540	XP_496826.2; XP_946900.2	XM_496826; XM_941807
223474_at	5.58727e-10	0.261869	0.156839	1.70364e-05	0.450181	1.05956e-05	1.54875e-06	C14orf4	chromosome 14 open reading frame 4	1.02564	1.03643	1.40671	1.01052	1.37155	1.35727	889.24	32.9409	912.037	10.0828	921.634	20.5398	1250.9	29.4023	223474_at: C14orf4; chromosome 14 open reading frame 4	9.83838	9.84544	9.74892	9.75001	9.82357	9.8496	9.81558	9.84277	9.87015	9.80866	9.87792	9.83439	10.2382	10.3151	10.3014	10.299	chr14q24.3	chr14:76560638-76564119 (-), 87.13, q24.3	Hs.179260	---	NP_078772.1	NM_024496
218168_s_at	5.82128e-10	0.973942	0.194059	0.000166965	0.114328	3.7867e-05	4.06325e-08	CABC1	chaperone, ABC1 activity of bc1 complex homolog (S. pombe)	1.00067	-1.03864	1.44957	-1.03934	1.4486	1.50558	616.723	27.8326	617.138	21.515	593.781	10.1569	893.983	13.0794	218168_s_at: CABC1; chaperone, ABC1 activity of bc1 complex homolog (S. pombe)	9.21485	9.36055	9.2452	9.24901	9.22872	9.30497	9.31902	9.22245	9.21691	9.21568	9.24102	9.18089	9.77914	9.82861	9.79658	9.81163	chr1q42.13	chr1:225231727-225241868 (+), 99.91, q42.13	Hs.118241	ENSG00000163050	NP_064632.2	NM_020247
209699_x_at	6.53428e-10	0.127774	0.190202	2.16424e-05	0.517343	9.08451e-06	4.38742e-06	AKR1C2	aldo-keto reductase family 1, member C2 (dihydrodiol dehydrogenase 2; bile acid binding protein; 3-alpha hydroxysteroid dehydrogenase, type III)	1.09212	1.07488	2.15233	-1.01604	1.97079	2.00239	1974.3	171.136	2156.17	65.064	2122.13	73.8182	4249.34	242.642	209699_x_at: AKR1C2; aldo-keto reductase family 1, member C2 (dihydrodiol dehydrogenase 2; bile acid binding protein; 3-alpha hydroxysteroid dehydrogenase, type III)	10.9329	11.0855	10.78	10.9736	11.0145	11.1173	11.0707	11.0926	11.0731	11.0938	11.0581	10.9776	11.9793	12.1597	11.9996	12.0666	chr10p15-p14	chr10:4995619-5010158 (+), 97.21, p15.1; chr10:5021964-5036050 (-), 99.84, p15.1	Hs.567256	ENSG00000151632	NP_001345.1; NP_995317.1; XP_001128335.1; XP_001128348.1; XP_001128387.1; XP_001128420.1	NM_001354; NM_205845; XM_001128335; XM_001128348; XM_001128387; XM_001128420
212789_at	7.08443e-10	0.0690836	0.0061994	5.88212e-06	0.0420013	2.84792e-06	1.66722e-05	NCAPD3	non-SMC condensin II complex, subunit D3	-1.07005	-1.15223	-1.73244	-1.0768	-1.61902	-1.50355	849.207	43.3776	793.611	15.6748	737.011	34.9062	490.18	16.3786	212789_at: NCAPD3; non-SMC condensin II complex, subunit D3	9.67934	9.8336	9.71855	9.6829	9.5936	9.65868	9.628	9.64803	9.61636	9.50044	9.45607	9.52451	8.86615	8.97754	8.95792	8.94459	chr11q25	chr11:133527549-133599078 (-), 98.79, q25	Hs.438550	ENSG00000151503	NP_056076.1	NM_015261
200892_s_at	7.71879e-10	0.900781	0.406926	1.46884e-07	0.55207	6.42907e-05	6.79887e-05	SFRS10	splicing factor, arginine/serine-rich 10 (transformer 2 homolog, Drosophila)	1.002	1.01334	-1.26695	1.01132	-1.26949	-1.28386	2104.85	25.5954	2109.06	52.2906	2132.94	54.71	1661.35	16.5431	200892_s_at: SFRS10; splicing factor, arginine/serine-rich 10 (transformer 2 homolog, Drosophila)	11.0533	11.0361	11.0524	11.0158	11.0658	11.0079	11.0793	11.0153	11.0544	11.0117	11.1018	11.0651	10.6994	10.6938	10.7168	10.6824	chr3q26.2-q27	chr3:187117810-187138485 (-), 95.87, q27.2	Hs.533122	---	NP_004584.1	NM_004593
221952_x_at	7.83486e-10	0.00107322	0.0118544	0.000106201	0.138973	4.75562e-05	1.6427e-05	TRMT5	TRM5 tRNA methyltransferase 5 homolog (S. cerevisiae)	-1.07263	-1.11556	-1.56548	-1.04003	-1.45948	-1.40331	3943.06	3.15942	3676.07	41.8086	3534.6	143.371	2518.75	83.082	221952_x_at: TRMT5; TRM5 tRNA methyltransferase 5 homolog (S. cerevisiae)	11.9457	11.9438		11.9459	11.8326	11.844	11.867	11.832	11.8677	11.7343	11.7836	11.7602	11.2867	11.2463	11.2981	11.3606	chr14q23.1	chr14:60507921-60516343 (-), 58.15, q23.1	Hs.380159	---	NP_065861.2	NM_020810
1555724_s_at	8.20738e-10	0.692517	0.412244	7.10023e-06	0.636809	5.1653e-06	1.43341e-05	TAGLN	transgelin	-1.05173	-1.11574	-7.57518	-1.06086	-7.20257	-6.78936	1365.89	224.29	1298.7	215.112	1224.19	222.255	180.311	18.4326	1555724_s_at: TAGLN; transgelin	10.0522	10.5444	10.3869	10.616	10.072	10.1959	10.4432	10.6011	10.0142	10.0102	10.4949	10.4392	7.59472	7.62737	7.42306	7.3092	chr11q23.2	chr11:116575300-116580686 (+), 84.52, q23.3	Hs.632099	ENSG00000149591	NP_001001522.1; NP_003177.2	NM_001001522; NM_003186
207885_at	8.37104e-10	0.00551611	0.0297359	4.89026e-05	0.220592	1.09772e-05	1.63225e-05	S100G	S100 calcium binding protein G	-1.1616	-1.10395	1.89258	1.05222	2.19842	2.08931	288.031	13.4582	247.96	13.2146	260.909	13.7063	545.12	41.883	207885_at: S100G; S100 calcium binding protein G	8.1627	8.26334	8.13824	8.11141	7.86715	8.04451	7.91842	7.97964	8.05368	8.1187	7.95175	7.97956	8.91454	9.14614	9.13205	9.1555	chrXp22.2	chrX:16578201-16582712 (+), 99.34, p22.2	Hs.639	---	NP_004048.1	NM_004057
212724_at	1.00745e-09	0.519645	0.531931	8.88953e-06	0.132023	2.8771e-06	1.59186e-06	RND3	Rho family GTPase 3	-1.02712	1.02555	-1.83334	1.05336	-1.78493	-1.88018	2022.51	125.868	1969.11	76.7601	2074.18	94.3717	1103.18	54.9197	212724_at: RND3; Rho family GTPase 3	10.9799	10.8503	11.0352	11.0537	11.0118	10.8787	10.9232	10.9563	10.984	11.0087	10.9659	11.1104	10.1882	10.0266	10.1395	10.0702	chr2q23.3	chr2:151032957-151052414 (-), 97.13, q23.3	Hs.6838	ENSG00000115963	NP_005159.1	NM_005168
225291_at	1.06642e-09	0.199537	0.00944768	7.42274e-05	0.000468061	4.83267e-06	6.74927e-07	PNPT1	polyribonucleotide nucleotidyltransferase 1	-1.03812	1.11227	-1.3861	1.15467	-1.33519	-1.54171	1226.69	54.0823	1181.64	20.0573	1364.4	40.4372	884.993	22.1704	225291_at: PNPT1; polyribonucleotide nucleotidyltransferase 1	10.1777	10.314	10.3071	10.2392	10.2397	10.1982	10.1817	10.2061	10.3742	10.4193	10.39	10.4708	9.73878	9.79368	9.82553	9.79873	chr2p15	chr2:55716098-55774480 (-), 94.32, p16.1	Hs.388733	ENSG00000138035	NP_149100.1	NM_033109
209101_at	1.21737e-09	0.176957	0.476797	0.00019926	0.00624756	1.8525e-07	6.69874e-07	CTGF	connective tissue growth factor	1.11323	-1.06053	-2.49885	-1.18061	-2.7818	-2.35624	288.803	36.2373	321.504	18.1773	272.32	16.144	115.574	5.80714	209101_at: CTGF; connective tissue growth factor	8.3375	8.30637	7.99224	8.02539	8.33389	8.43504	8.29367	8.24537	8.00819	8.06333	8.20592	8.07178	6.79688	6.78566	6.93541	6.88732	chr6q23.1	chr6:132311198-132314135 (-), 92.1, q23.2	Hs.591346	---	NP_001892.1	NM_001901
216594_x_at	1.27808e-09	0.319516	0.306756	7.91232e-06	0.941422	2.27847e-05	1.60639e-05	AKR1C1	aldo-keto reductase family 1, member C1 (dihydrodiol dehydrogenase 1; 20-alpha (3-alpha)-hydroxysteroid dehydrogenase)	1.0461	1.04849	2.05367	1.00229	1.96317	1.95869	2913.92	210.864	3048.25	115.885	3055.23	126.447	5984.23	412.62	216594_x_at: AKR1C1; aldo-keto reductase family 1, member C1 (dihydrodiol dehydrogenase 1; 20-alpha (3-alpha)-hydroxysteroid dehydrogenase)	11.5421	11.6082	11.3565	11.5165	11.5348	11.6361	11.5203	11.6007	11.6305	11.5941	11.5906	11.4893	12.4326	12.6233	12.4875	12.6341	chr10p15-p14	chr10:4995645-5010038 (+), 91.02, p15.1; chr10:4954682-5036018 (-), 92.66, p15.1	---	---	NP_001344.2	NM_001353
1555854_at	1.43797e-09	0.970155	0.346545	7.45125e-06	0.297194	1.20703e-06	5.29448e-06	---	Transcribed locus aldo-keto reductase??????	-1.0075	-1.10592	3.96085	-1.09769	3.99056	4.38039	85.8873	12.6109	85.2479	8.05114	77.6613	10.6034	340.187	34.2431	1555854_at: ---; Transcribed locus	6.70735	6.28001	6.29473	6.37216	6.57585	6.45596	6.32932	6.2742	6.4233	6.44396	6.02531	6.18244	8.39599	8.19732	8.48742	8.53712	---	chr10:5010529-5015475 (+), 41.15, p15.1	Hs.657184	---	---	---
217294_s_at	1.61256e-09	0.0156268	0.000245576	5.13419e-05	0.113592	3.32412e-05	0.000423304	ENO1	enolase 1, (alpha)	-1.06291	-1.09736	-1.40841	-1.03241	-1.32505	-1.28345	8064.67	139.674	7587.34	217.004	7349.14	84.5244	5726.06	213.565	217294_s_at: ENO1; enolase 1, (alpha)	12.9836	12.9894	12.9402	12.9957	12.9056	12.8276	12.9011	12.9213	12.8556	12.8485	12.8503	12.8187	12.4621	12.4153	12.5268	12.526	chr1p36.3-p36.2	chr1:8843648-8849098 (-), 75.83, p36.23	Hs.517145	---	NP_001419.1	NM_001428
219747_at	1.62269e-09	0.258352	0.090702	2.54428e-05	0.0115815	4.35604e-06	5.84018e-06	C4orf31	chromosome 4 open reading frame 31	-1.04872	1.08404	-1.73427	1.13685	-1.6537	-1.88002	2541.05	152.808	2423.01	111.317	2754.61	148.216	1465.2	48.8571	219747_at: C4orf31; chromosome 4 open reading frame 31	11.4244	11.2221	11.315	11.2757	11.3297	11.25	11.1795	11.2067	11.4843	11.4991	11.3395	11.3814	10.4519	10.5153	10.5294	10.5684	chr4q27	chr4:122176233-122178186 (-), 96.16, q27	Hs.90250	ENSG00000173376	NP_078850.3	NM_024574
202420_s_at	1.65792e-09	0.696913	0.299988	2.17519e-05	0.111065	1.64001e-05	1.29861e-05	DHX9	DEAH (Asp-Glu-Ala-His) box polypeptide 9	1.00614	-1.02263	-1.29721	-1.02892	-1.30518	-1.2685	511.606	15.097	514.749	3.65862	500.283	13.0597	394.39	7.38626	202420_s_at: DHX9; DEAH (Asp-Glu-Ala-His) box polypeptide 9	8.9768	9.05002	8.95316	9.01371	9.01785	9.00253	9.01452	8.99589	9.01249	8.93459	8.93683	8.98103	8.61897	8.59255	8.62347	8.65818	chr1q25	chr1:181075163-181123505 (+), 98.24, q25.3; chr13:76456932-76461105 (+), 92.69, q22.3	Hs.191518	ENSG00000135829	NP_001348.2	NM_001357
204026_s_at	1.71979e-09	0.166619	0.0201587	0.000125528	0.139777	0.000153706	0.000145056	ZWINT	ZW10 interactor	-1.0406	-1.0909	-1.91878	-1.04834	-1.84393	-1.7589	2767.77	99.5483	2659.79	96.9858	2537.15	107.406	1442.46	121.711	204026_s_at: ZWINT; ZW10 interactor	11.394	11.5089	11.4166	11.4158	11.3319	11.447	11.3838	11.3429	11.3815	11.2517	11.3339	11.2651	10.3805	10.5383	10.4049	10.6384	chr10q21-q22	chr10:57787212-57791019 (-), 83.72, q21.1	Hs.591363	ENSG00000122952	NP_001005413.1; NP_001005414.1; NP_008988.2; NP_127490.1	NM_001005413; NM_001005414; NM_007057; NM_032997
225655_at	1.81186e-09	0.364177	0.00347261	3.33695e-05	0.00223068	9.59377e-05	0.000489562	UHRF1	ubiquitin-like, containing PHD and RING finger domains, 1	-1.05547	-1.30992	-3.02795	-1.24107	-2.86881	-2.31155	900.794	75.4699	853.449	54.6603	687.67	30.8988	297.493	41.4332	225655_at: UHRF1; ubiquitin-like, containing PHD and RING finger domains, 1	9.64434	9.94122	9.82259	9.83648	9.62201	9.79145	9.82813	9.69809	9.49337	9.33774	9.44749	9.41928	8.05654	8.0438	8.45782	8.2679	chr19p13.3	chr12:20595770-20598590 (+), 69.31, p12.2; chr19:4861845-4913165 (+), 95.75, p13.3	Hs.108106	ENSG00000034063	NP_001041666.1; NP_037414.3	NM_001048201; NM_013282
208795_s_at	1.85655e-09	0.629267	0.14951	0.000796873	0.00122655	6.27494e-09	1.59751e-08	MCM7	minichromosome maintenance complex component 7	-1.02986	-1.10062	-1.84799	-1.06871	-1.79441	-1.67904	813.765	80.368	790.17	13.8933	739.367	10.2246	440.351	7.8382	208795_s_at: MCM7; minichromosome maintenance complex component 7	9.53159	9.85592	9.6597	9.60631	9.59659	9.62508	9.62331	9.65842	9.50728	9.53337	9.52438	9.55515	8.76117	8.77006	8.77915	8.81899	chr7q21.3-q22.1	chr7:99528339-99536969 (-), 99.96, q22.1	Hs.438720	---	NP_005907.3; NP_877577.1	NM_005916; NM_182776
206204_at	1.87049e-09	0.381555	0.213914	1.36993e-06	0.697926	5.31924e-06	6.55586e-06	GRB14	growth factor receptor-bound protein 14	1.04059	1.06049	2.04174	1.01912	1.96209	1.92528	553.731	27.8759	576.208	38.3537	587.224	38.9166	1130.57	61.7659	206204_at: GRB14; growth factor receptor-bound protein 14	9.14147	9.19988	9.05151	9.05387	9.17164	9.29724	9.12699	9.07654	9.30677	9.24114	9.12981	9.10391	10.0851	10.2197	10.1975	10.0626	chr2q22-q24	chr2:165057578-165186604 (-), 93.56, q24.3	Hs.411881	---	NP_004481.2; XP_001131269.1; XP_001131281.1	NM_004490; XM_001131269; XM_001131281
222738_at	1.96143e-09	0.123367	0.358962	2.14817e-05	0.0327024	3.25368e-05	0.000135777	WWC2	WW and C2 domain containing 2	-1.08408	1.03403	-2.1179	1.12097	-1.95364	-2.18998	243.551	15.1693	224.662	14.8369	251.84	7.45254	114.997	10.1237	222738_at: WWC2; WW and C2 domain containing 2	7.88621	7.86086	8.05484	7.90231	7.90843	7.85321	7.79172	7.68348	7.94337	8.03617	7.97377	7.95027	6.85494	6.67946	6.99164	6.83885	chr4q35.1	chr4:184440753-184476964 (+), 98.76, q35.1	Hs.333179	---	NP_079225.4	NM_024949
206316_s_at	1.97125e-09	0.0255649	0.00990359	3.07783e-05	0.368252	4.13663e-05	8.89057e-06	KNTC1	kinetochore associated 1	-1.21609	-1.25806	-2.35268	-1.03452	-1.93463	-1.87008	464.156	45.7285	381.68	6.8416	368.946	25.1041	197.288	10.7762	206316_s_at: KNTC1; kinetochore associated 1	8.72771	9.04667	8.7899	8.84938	8.59577	8.60092	8.5524	8.5551	8.66408	8.5042	8.4488	8.48232	7.553	7.57831	7.7286	7.63041	chr12q24.31	chr12:121577761-121676877 (+), 99.99, q24.31	Hs.300559	ENSG00000184445	NP_055523.1	NM_014708
204744_s_at	2.08915e-09	0.185274	0.135273	0.000228039	0.82553	6.39874e-05	2.31302e-05	IARS	isoleucyl-tRNA synthetase	-1.06286	-1.07064	-1.74156	-1.00732	-1.63856	-1.62666	1614.32	103.587	1518.85	70.5765	1507.81	60.2676	926.94	15.2719	204744_s_at: IARS; isoleucyl-tRNA synthetase	10.5386	10.6475	10.6667	10.7651	10.5465	10.4838	10.6382	10.6019	10.5605	10.4951	10.5412	10.6328	9.84835	9.84242	9.89132	9.84265	chr9q21	chr9:94012445-94095788 (-), 99.87, q22.31	Hs.445403	ENSG00000196305	NP_002152.2; NP_038203.2	NM_002161; NM_013417
201252_at	2.17441e-09	0.0632534	0.213014	1.29522e-06	0.386245	0.000292316	0.000134264	LOC652826; PSMC4	proteasome (prosome, macropain) 26S subunit, ATPase, 4; similar to 26S protease regulatory subunit 6B (MIP224) (MB67-interacting protein) (TAT-bind...	-1.05164	-1.02763	-1.39148	1.02337	-1.32315	-1.35407	2158.16	40.8281	2052.18	76.6297	2100.13	70.1898	1550.99	16.4092	201252_at: LOC652826; PSMC4; proteasome (prosome, macropain) 26S subunit, ATPase, 4; similar to 26S protease regulatory subunit 6B (MIP224) (MB67-interacting protein) (TAT-bind...	11.0471	11.1108	11.0802	11.0635	10.9718	10.9662	10.9906	11.0802	10.9854	11.009	11.0548	11.0934	10.6126	10.6022	10.6039	10.577	chr19q13.11-q13.13	chr19:45168937-45179187 (+), 98.46, q13.2	Hs.211594	---	NP_006494.1; NP_694546.1; XP_947602.1	NM_006503; NM_153001; XM_942509
225182_at	2.26629e-09	0.152155	0.00137592	1.60246e-05	4.37351e-05	3.31986e-06	9.53922e-05	TMEM50B	transmembrane protein 50B	1.04402	-1.18196	-1.4676	-1.23399	-1.5322	-1.24166	595.784	27.0162	622.008	14.9897	504.063	14.9242	405.958	14.4728	225182_at: TMEM50B; transmembrane protein 50B	9.15724	9.30543	9.22389	9.18363	9.32448	9.24877	9.2573	9.29136	8.92875	9.00105	9.02288	8.95527	8.65449	8.73876	8.63599	8.62881	chr21q22.11	chr21:33743208-33744660 (-), 80.85, q22.11	Hs.433668	---	NP_006125.2	NM_006134
219313_at	2.28106e-09	0.00847581	0.00857543	0.000117335	0.159126	6.14815e-05	9.4218e-06	GRAMD1C	GRAM domain containing 1C	-1.12229	-1.2047	1.84744	-1.07343	2.07337	2.22562	36.0111	1.54992	32.0871	1.3303	29.8921	2.30413	66.5285	5.70709	219313_at: GRAMD1C; GRAM domain containing 1C	5.12324	5.22911	5.21637	5.10876	4.97383	5.05343	5.05238	4.93231	4.91918	4.80217	5.04428	4.82859	6.12723	5.96489	6.18534	5.93023	chr3q13.31	chr3:115115994-115148707 (+), 93.06, q13.31	Hs.24583	---	NP_060047.2	NM_017577
230716_at	2.42213e-09	0.605749	0.63643	0.000665358	0.83066	0.000747654	0.000167796	LOC285733	hypothetical protein LOC285733	-1.01019	-1.01673	2.26515	-1.00647	2.28824	2.30304	1084.2	30.8432	1073.26	24.5717	1066.37	66.1283	2455.88	308.926	230716_at: LOC285733; hypothetical protein LOC285733	10.1126	10.0928	10.1016	10.0208	10.0474	10.1109	10.0744	10.0373	10.0963	10.133	10.072	9.92394	11.0671	11.1289	11.3842	11.4334	chr6q23.1	chr6:131190258-131198122 (+), 97.73, q23.1	Hs.388715	---	XP_379432.1; XP_949931.1	XM_379432; XM_944838
229057_at	2.54706e-09	0.497527	0.0535609	7.11838e-07	0.277579	0.000168505	2.50271e-05	SCN2A	sodium channel, voltage-gated, type II, alpha subunit	-1.03206	-1.09944	1.81824	-1.06529	1.87653	1.99904	10.2184	0.413625	9.90096	0.810344	9.29416	0.620512	18.5794	0.573896	229057_at: SCN2A; sodium channel, voltage-gated, type II, alpha subunit	3.4367	3.33553	3.30912	3.32755	3.34328	3.18088	3.44836	3.2434	3.16091	3.15145	3.35204	3.19161	4.22463	4.17239	4.27308	4.19039	chr2q23-q24	chr2:165955122-165956807 (+), 93.25, q24.3	Hs.93485	---	NP_001035232.1; NP_001035233.1; NP_066287.2	NM_001040142; NM_001040143; NM_021007
202446_s_at	2.56831e-09	0.772691	0.211322	4.39512e-06	0.297783	4.88008e-06	8.30907e-06	PLSCR1	phospholipid scramblase 1	-1.00632	-1.0316	-1.43875	-1.02513	-1.42972	-1.39467	1902.38	56.963	1890.43	54.291	1844.1	60.0793	1322.24	45.9101	202446_s_at: PLSCR1; phospholipid scramblase 1	10.8707	10.8435	10.9233	10.9349	10.9047	10.9322	10.846	10.8534	10.8937	10.8652	10.8516	10.782	10.3361	10.4408	10.3385	10.3571	chr3q23	chr3:147715656-147745208 (-), 97.78, q24	Hs.130759	---	NP_066928.1	NM_021105
201000_at	2.79292e-09	0.680726	0.00581171	1.57283e-05	0.0654228	1.31945e-05	9.93805e-05	AARS	alanyl-tRNA synthetase	-1.0115	-1.07906	-1.5436	-1.0668	-1.52606	-1.4305	2252.83	63.5443	2227.23	103.385	2087.77	42.8633	1459.47	67.2114	201000_at: AARS; alanyl-tRNA synthetase	11.0935	11.1914	11.1334	11.1301	11.0271	11.1206	11.1441	11.1876	11.046	10.9867	11.0245	11.0529	10.4898	10.6034	10.4507	10.4964	chr16q22	chr16:68843797-68880913 (-), 99.91, q22.1	Hs.315137	ENSG00000090861	NP_001596.2	NM_001605
207469_s_at	2.95673e-09	0.330891	0.0953491	5.40798e-06	0.203143	0.000250803	2.22611e-05	PIR	pirin (iron-binding nuclear protein)	-1.04733	-1.12166	-2.27945	-1.07097	-2.17644	-2.03221	190.667	14.4337	182.05	1.38687	169.986	15.2268	83.6458	6.5607	207469_s_at: PIR; pirin (iron-binding nuclear protein)	7.43328	7.59174	7.7002	7.56192	7.49941	7.49843	7.52056	7.51424	7.57465	7.26981	7.3671	7.40854	6.30449	6.45676	6.26934	6.50098	chrXp22.2	chrX:15312846-15421377 (-), 98.79, p22.2	Hs.495728	---	NP_001018119.1; NP_003653.1	NM_001018109; NM_003662
204023_at	3.04095e-09	0.475899	0.0802152	0.000180313	0.00921715	1.62161e-05	2.09449e-06	RFC4	replication factor C (activator 1) 4, 37kDa	-1.04541	-1.13792	-1.98896	-1.08849	-1.90255	-1.74788	1007.64	104.085	963.872	16.5569	885.513	30.509	506.62	22.7747	204023_at: RFC4; replication factor C (activator 1) 4, 37kDa	9.84859	10.1789	9.93318	9.92441	9.89505	9.91011	9.94807	9.89693	9.8207	9.74585	9.84323	9.74914	8.92543	8.93041	9.04862	9.03021	chr3q27	chr3:187990380-188006944 (-), 92.95, q27.3	Hs.518475	---	NP_002907.1; NP_853551.1	NM_002916; NM_181573
228281_at	3.0952e-09	0.0223294	0.0409986	2.62808e-05	0.420929	4.49827e-06	3.58056e-06	FLJ25416	hypothetical protein FLJ25416	-1.15593	-1.12726	-1.90096	1.02543	-1.64454	-1.68636	210.63	15.8614	182.218	5.97963	186.852	8.73751	110.802	5.03717	228281_at: FLJ25416; hypothetical protein FLJ25416	7.61943	7.86483	7.71003	7.66809	7.45858	7.57231	7.50189	7.503	7.63204	7.51879	7.47351	7.554	6.74685	6.79985	6.87879	6.73748	chr11q14.1	chr11:82322029-82323345 (+), 96.02, q14.1	Hs.165607	---	NP_659455.2	NM_145018
222427_s_at	3.63457e-09	0.0319246	0.0222121	1.9121e-06	0.393425	0.0002116	1.72043e-06	LARS	leucyl-tRNA synthetase	-1.07347	-1.05186	-1.39071	1.02054	-1.29553	-1.32214	1144.74	29.919	1066.39	43.226	1088.3	14.9312	823.13	16.4639	222427_s_at: LARS; leucyl-tRNA synthetase	10.1157	10.146	10.2025	10.1776	10.1041	10.0998	10.0497	9.97693	10.0966	10.1112	10.0746	10.0686	9.69336	9.70792	9.69558	9.64217	chr5q32	chr5:145472787-145542416 (-), 93.31, q32	Hs.432674	---	NP_064502.9	NM_020117
201475_x_at	3.65912e-09	0.631543	0.67287	7.13194e-05	0.853724	4.55921e-05	0.000223243	MARS	methionyl-tRNA synthetase	-1.01589	-1.01103	-1.73429	1.0048	-1.70716	-1.71536	1127.83	45.1188	1110.19	56.0267	1115.52	29.2918	650.314	46.7174	201475_x_at: MARS; methionyl-tRNA synthetase	10.0768	10.2125	10.1162	10.1485	10.0561	10.0735	10.1153	10.216	10.1198	10.086	10.1114	10.1753	9.42588	9.42609	9.20816	9.30846	chr12q13.2	chr12:56168133-56196700 (+), 99.82, q13.3	Hs.632707	---	NP_004981.2	NM_004990
206052_s_at	3.72098e-09	0.957027	0.173822	4.82384e-06	0.223298	8.06331e-06	7.90523e-06	SLBP	stem-loop (histone) binding protein	1.0019	-1.03784	-1.53629	-1.03981	-1.53921	-1.48028	1230.66	41.0706	1233	54.4302	1185.79	41.0385	801.059	32.6276	206052_s_at: SLBP; stem-loop (histone) binding protein	10.2283	10.3029	10.3093	10.2179	10.1764	10.2875	10.3287	10.2749	10.2164	10.1465	10.2688	10.2122	9.65461	9.56989	9.71343	9.64152	chr4p16.3	chr4:1664324-1683828 (-), 93.34, p16.3	Hs.298345	---	NP_006518.1	NM_006527
215411_s_at	3.88904e-09	0.753114	0.793535	0.000549867	0.646444	0.000125932	0.000542567	TRAF3IP2	TRAF3 interacting protein 2	1.00638	-1.00282	1.44915	-1.00922	1.43998	1.45325	563.774	8.27866	567.368	18.4993	562.186	8.14452	816.995	45.3176	215411_s_at: TRAF3IP2; TRAF3 interacting protein 2	9.11637	9.13098	9.14157	9.16651	9.08835	9.1305	9.18427	9.18713	9.12547	9.11134	9.1594	9.14296	9.56025	9.75001	9.67204	9.70763	chr6q21	chr6:111986835-111995159 (-), 99.65, q21	Hs.654708	ENSG00000056972	NP_671733.1; NP_679211.1	NM_147200; NM_147686
211938_at	3.90813e-09	0.443382	0.000387929	6.81794e-05	0.0055186	4.13412e-05	4.23581e-05	EIF4B	eukaryotic translation initiation factor 4B	-1.01046	-1.07314	1.16168	-1.06203	1.17383	1.24665	3323.76	48.0374	3289.35	68.0164	3097.23	29.1306	3861.15	84.1459	211938_at: EIF4B; eukaryotic translation initiation factor 4B	11.6714	11.7139	11.716	11.6926	11.642	11.7003	11.7098	11.6813	11.6048	11.6031	11.5763	11.6027	11.88	11.8965	11.9349	11.9468	chr12q13.13	chr12:51720452-51722260 (+), 97.2, q13.13; chr7:104097437-104099269 (+), 95.69, q22.1; chrX:11074...	Hs.648394	---	NP_001408.2	NM_001417
222118_at	3.9544e-09	0.824438	0.150979	7.48633e-05	0.145652	5.86514e-06	9.40321e-06	CENPN	centromere protein N	1.00827	1.06755	-1.63538	1.05879	-1.64891	-1.74585	132.216	7.87425	133.309	6.01433	141.147	7.23807	80.8472	2.45045	222118_at: CENPN; centromere protein N	6.91475	7.08835	7.10895	7.06698	6.97781	7.07579	7.13395	7.04257	7.237	7.06497	7.14809	7.10854	6.3216	6.3458	6.2877	6.39142	chr16q23.2	chr16:79597603-79620443 (+), 92.23, q23.2	Hs.660033	ENSG00000166451	NP_060925.1	NM_018455
204151_x_at	4.0505e-09	0.338404	0.279599	0.000100068	0.51984	6.17549e-05	0.000119614	AKR1C1	aldo-keto reductase family 1, member C1 (dihydrodiol dehydrogenase 1; 20-alpha (3-alpha)-hydroxysteroid dehydrogenase)	1.06168	1.07208	2.13217	1.00979	2.00829	1.98881	4253.61	467.533	4515.99	104.927	4560.22	76.0953	9069.41	596.918	204151_x_at: AKR1C1; aldo-keto reductase family 1, member C1 (dihydrodiol dehydrogenase 1; 20-alpha (3-alpha)-hydroxysteroid dehydrogenase)	12.0241	12.2128	11.8335	12.1205	12.1234	12.1735	12.102	12.1632	12.1845	12.1599	12.1475	12.127	13.0732	13.2439	13.0541	13.2066	chr10p15-p14	chr10:4995631-5010157 (+), 99.34, p15.1; chr10:5021965-5036032 (-), 97.1, p15.1	---	---	NP_001344.2	NM_001353
205239_at	4.4174e-09	0.0888737	0.697896	7.76292e-06	0.0540813	2.06164e-06	1.20997e-05	AREG; LOC727738	amphiregulin (schwannoma-derived growth factor); similar to Amphiregulin precursor (AR) (Colorectum cell-derived growth factor) (CRDGF)	1.12268	-1.02613	-2.35239	-1.15202	-2.64099	-2.29248	2386.24	205.02	2679	197.144	2325.47	211.874	1014.39	81.1257	205239_at: AREG; LOC727738; amphiregulin (schwannoma-derived growth factor); similar to Amphiregulin precursor (AR) (Colorectum cell-derived growth factor) (CRDGF)	11.2428	11.0376	11.3398	11.2453	11.3283	11.2882	11.3959	11.5261	11.0044	11.1423	11.2773	11.2908	10.1005	10.0634	9.88407	9.88375	chr4q13-q21; chr4q13.3	chr4:75529716-75539583 (+), 91.54, q13.3; chr4:75699652-75709502 (+), 91.46, q13.3	Hs.645475	ENSG00000205595	NP_001648.1; XP_001125684.1	NM_001657; XM_001125684
227545_at	4.42121e-09	0.0182686	0.00569802	0.000100536	0.313119	0.00119502	0.000523582	---	Transcribed locus	-1.1894	-1.22831	-2.74801	-1.03271	-2.31042	-2.23723	248.407	18.7194	208.851	2.73344	202.235	11.2479	90.3953	12.7488	227545_at: ---; Transcribed locus	7.84002	8.07136	8.01715	7.88543	7.68138	7.72486	7.7161	7.70261	7.77094	7.58844	7.64351	7.63016	6.35027	6.27433	6.68148	6.64311	---	chr2:215299599-215301250 (-), 95.38, q35	Hs.54089	---	---	---
226145_s_at	5.21522e-09	0.0278562	0.0835023	0.000499039	0.369141	0.00040458	0.000508358	FRAS1	Fraser syndrome 1	-1.06312	-1.0439	1.58642	1.01841	1.68655	1.65606	2470.74	78.6642	2324.05	63.674	2366.84	60.3283	3919.63	315.133	226145_s_at: FRAS1; Fraser syndrome 1	11.3036	11.2398	11.315	11.2223	11.2183	11.2107	11.1647	11.1343	11.234	11.2349	11.2089	11.1558	11.8399	11.8251	12.0331	12.0339	chr4q21.21	chr4:79647693-79684446 (+), 97.47, q21.21	Hs.369448	ENSG00000138759	NP_079350.4	NM_025074
202920_at	5.29749e-09	0.0449498	0.0025101	0.000158965	0.0614153	3.80995e-05	0.000319027	ANK2	ankyrin 2, neuronal	-1.07402	-1.14484	1.39782	-1.06594	1.50129	1.60028	191.11	6.42761	177.939	7.8969	166.932	1.76721	267.138	15.2677	202920_at: ANK2; ankyrin 2, neuronal	7.57247	7.61797	7.60974	7.51038	7.54464	7.51156	7.41407	7.42643	7.36636	7.39847	7.37413	7.39326	8.01366	8.03306	8.17941	8.01281	chr4q25-q27	chr4:114190318-114524341 (+), 99.44, q26	Hs.620557	ENSG00000145362	NP_001139.3; NP_066187.2	NM_001148; NM_020977
209102_s_at	5.32973e-09	0.214871	0.00564515	0.000233494	0.00131127	0.000461365	7.70338e-05	HBP1	HMG-box transcription factor 1	1.01999	-1.07005	1.32619	-1.09144	1.30019	1.41908	719.665	15.8122	734.052	13.3997	672.554	15.8402	954.41	43.0318	209102_s_at: HBP1; HMG-box transcription factor 1	9.47987	9.45551	9.4976	9.5307	9.49962	9.49537	9.54937	9.53387	9.3565	9.43643	9.40012	9.37978	9.8191	9.94881	9.95379	9.86773	chr7q22-q31	chr7:106607563-106630187 (+), 98.9, q22.3	Hs.162032	---	NP_036389.2	NM_012257
201697_s_at	5.37571e-09	0.21224	0.207423	0.000134951	0.924979	1.12537e-06	7.02093e-06	DNMT1	DNA (cytosine-5-)-methyltransferase 1	-1.06335	-1.06616	-1.75493	-1.00264	-1.65038	-1.64603	674.745	50.5048	634.545	23.5626	632.874	29.4649	384.484	12.1882	201697_s_at: DNMT1; DNA (cytosine-5-)-methyltransferase 1	9.30414	9.53945	9.329	9.40839	9.25454	9.2721	9.34503	9.36366	9.38262	9.31286	9.3049	9.21799	8.55171	8.55264	8.59272	8.64792	chr19p13.2	chr19:10105022-10166811 (-), 99.45, p13.2	Hs.202672	ENSG00000130816	NP_001370.1	NM_001379
1555175_a_at	5.6409e-09	0.163821	0.253758	3.85691e-05	0.0467866	0.000706153	1.9196e-05	PBLD	phenazine biosynthesis-like protein domain containing	1.05912	-1.06425	2.03114	-1.12718	1.91775	2.16165	200.558	13.0281	212.415	2.49452	188.449	14.2295	407.36	37.4309	1555175_a_at: PBLD; phenazine biosynthesis-like protein domain containing	7.68145	7.76036	7.5624	7.57824	7.74624	7.73308	7.73682	7.70654	7.45725	7.64607	7.46379	7.65264	8.75974	8.78599	8.49445	8.62176	chr10pter-q25.3	chr10:69713824-69762669 (-), 98.73, q21.3	Hs.198158	ENSG00000108187	NP_001028255.1; NP_071412.2	NM_001033083; NM_022129
202553_s_at	5.6566e-09	0.278057	0.147589	2.77047e-05	0.0340273	3.3246e-05	1.90672e-05	SYF2	SYF2 homolog, RNA splicing factor (S. cerevisiae)	1.0248	-1.03154	1.37902	-1.05712	1.34565	1.42252	717.731	19.1416	735.53	22.6513	695.785	17.8414	989.766	39.5229	202553_s_at: SYF2; SYF2 homolog, RNA splicing factor (S. cerevisiae)	9.48264	9.51246	9.51878	9.43376	9.56811	9.55211	9.48126	9.48703	9.4469	9.46881	9.38791	9.46493	9.89087	9.94503	9.93652	10.0279	chr1p36.11	chr1:25421758-25431561 (-), 99.18, p36.11	Hs.20013	---	NP_056299.1; NP_997053.1	NM_015484; NM_207170
203058_s_at	5.70159e-09	0.176175	0.15909	0.000473084	0.860931	6.31269e-05	0.000117295	PAPSS2	3'-phosphoadenosine 5'-phosphosulfate synthase 2	-1.05872	-1.05118	1.96177	1.00717	2.07697	2.06218	685.623	20.6533	647.594	41.7891	652.239	35.1625	1345.04	137.989	203058_s_at: PAPSS2; 3'-phosphoadenosine 5'-phosphosulfate synthase 2	9.45951	9.43994	9.42533	9.35832	9.41203	9.41441	9.22088	9.29933	9.46034	9.30245	9.3019	9.32625	10.5693	10.211	10.4104	10.3603	chr10q23-q24	chr10:89409627-89497442 (+), 87.38, q23.2	Hs.524491	ENSG00000198682	NP_001015880.1; NP_004661.2	NM_001015880; NM_004670
212971_at	5.83898e-09	0.569093	0.707183	4.17547e-05	0.852339	0.000152892	5.96308e-05	CARS	cysteinyl-tRNA synthetase	1.0127	1.00925	-1.44796	-1.00341	-1.46634	-1.46135	1869.69	69.2141	1893.43	39.6094	1886.99	55.8104	1291.26	64.1175	212971_at: CARS; cysteinyl-tRNA synthetase	10.847	10.9352	10.8794	10.8098	10.8733	10.85	10.9106	10.9122	10.9065	10.9	10.8165	10.9025	10.3427	10.3836	10.2269	10.3795	chr11p15.5	chr11:2978734-2996317 (-), 81.12, p15.4	Hs.274873	ENSG00000110619	NP_001014437.1; NP_001014438.1; NP_001742.1; NP_644802.1	NM_001014437; NM_001014438; NM_001751; NM_139273
205909_at	5.98296e-09	0.220397	0.0538646	1.70934e-05	0.104617	0.000374041	6.37563e-05	POLE2	polymerase (DNA directed), epsilon 2 (p59 subunit)	-1.0899	-1.17277	-2.5455	-1.07603	-2.33553	-2.1705	298.44	30.6464	273.823	5.90356	254.474	16.723	117.242	12.8095	205909_at: POLE2; polymerase (DNA directed), epsilon 2 (p59 subunit)	8.00024	8.35883	8.22738	8.27484	8.0761	8.07074	8.1021	8.13846	8.09584	7.87305	7.95968	8.02753	6.738	6.74721	6.92006	7.06283	chr14q21-q22	chr14:49180023-49224683 (-), 93.41, q22.1	Hs.162777	ENSG00000100479	NP_002683.2	NM_002692
218585_s_at	6.18312e-09	0.232553	0.00455576	3.61476e-05	0.00237121	0.000174822	0.000574024	DTL	denticleless homolog (Drosophila)	-1.10273	-1.41809	-3.65257	-1.28597	-3.31229	-2.57571	297.085	33.2034	269.408	20.687	209.497	13.6412	81.3358	14.6613	218585_s_at: DTL; denticleless homolog (Drosophila)	7.95385	8.3166	8.25778	8.30147	7.98642	8.03169	8.22809	8.03615	7.82799	7.6053	7.72303	7.67774	6.21361	6.11584	6.67898	6.30952	chr1q32.1-q32.2	chr1:210275753-210344809 (+), 96.66, q32.3	Hs.656473	ENSG00000143476	NP_057532.1	NM_016448
224955_at	6.30324e-09	0.0544736	0.0126113	1.68427e-05	0.00140229	5.69354e-05	8.74149e-06	TEAD1	TEA domain family member 1 (SV40 transcriptional enhancer factor)	-1.05639	1.07275	-1.35812	1.13324	-1.28563	-1.45692	1045.29	32.6824	989.491	33.4228	1121.33	26.8831	769.657	28.222	224955_at: TEAD1; TEA domain family member 1 (SV40 transcriptional enhancer factor)	10.0251	10.0019	10.0934	9.99636	9.99904	9.94736	9.96986	9.88341	10.0907	10.1164	10.1453	10.1703	9.65591	9.55962	9.59841	9.53546	chr11p15.2	chr11:12918392-12922853 (+), 86.54, p15.2	Hs.655331	---	NP_068780.1	NM_021961
202352_s_at	6.3684e-09	0.183888	0.0411238	6.73449e-05	0.0657853	0.000115254	0.000279248	PSMD12	proteasome (prosome, macropain) 26S subunit, non-ATPase, 12	1.025	1.04672	-1.23505	1.0212	-1.26592	-1.29276	1438.22	40.3855	1474.17	22.7244	1505.42	12.5728	1164.51	37.1479	202352_s_at: PSMD12; proteasome (prosome, macropain) 26S subunit, non-ATPase, 12	10.4993	10.5411	10.4475	10.4707	10.551	10.4996	10.5168	10.5349	10.5568	10.5717	10.5526	10.5427	10.1254	10.2349	10.2025	10.1769	chr17q24.2	chr17:62764494-62793171 (-), 97.67, q24.2	Hs.646575	ENSG00000197170	NP_002807.1; XP_001134070.1; XP_001134072.1; XP_001134073.1	NM_002816; XM_001134070; XM_001134072; XM_001134073
214290_s_at	6.59356e-09	0.627231	0.507624	3.98155e-05	0.351507	1.48117e-05	1.22855e-05	HIST2H2AA3; HIST2H2AA4	histone cluster 2, H2aa3; histone cluster 2, H2aa4	1.01411	-1.02086	1.595	-1.03527	1.57281	1.62828	717.479	19.8301	727.603	32.05	702.814	36.8716	1144.38	60.3363	214290_s_at: HIST2H2AA3; HIST2H2AA4; histone cluster 2, H2aa3; histone cluster 2, H2aa4	9.5115	9.52842	9.44519	9.46041	9.53153	9.50623	9.41742	9.56859	9.36621	9.52164	9.51588	9.41827	10.0721	10.1823	10.1305	10.2505	chr1q21.2	chr1:148089280-148089813 (+), 83.04, q21.2; chr1:148080380-148080913 (-), 83.04, q21.2	Hs.530461	---	NP_001035807.1; NP_003507.1	NM_001040874; NM_003516
201555_at	6.87256e-09	0.210374	0.0201344	1.97702e-05	0.0286651	6.81383e-06	7.31072e-05	MCM3	minichromosome maintenance complex component 3	-1.07768	-1.19477	-2.03277	-1.10865	-1.88624	-1.70139	1242.28	109.009	1152.73	65.8588	1039.76	31.8463	611.125	38.5073	201555_at: MCM3; minichromosome maintenance complex component 3	10.1623	10.4501	10.2423	10.2444	10.0705	10.1385	10.206	10.2612	10.0336	9.97784	9.99705	10.0777	9.12434	9.29997	9.25129	9.33688	chr6p12	chr6:52236776-52257466 (-), 95.75, p12.2	Hs.179565	ENSG00000112118	NP_002379.2	NM_002388
217423_at	7.00291e-09	0.940176	0.768853	4.0824e-06	0.84362	9.81238e-06	6.86831e-06	---	CDNA FLJ20250 fis, clone COLF6635	-1.003	-1.01304	-1.90247	-1.01001	-1.89677	-1.87797	236.279	13.9206	235.572	16.2143	233.238	14.7557	124.196	7.16689	217423_at: ---; CDNA FLJ20250 fis, clone COLF6635	7.86478	8.00346	7.81637	7.84551	7.76328	7.93906	7.82747	7.97997	7.95958	7.83363	7.74958	7.9111	6.99982	6.90033	6.87075	7.04784	---	chr6:167682729-167685436 (-), 67.84, q27	Hs.610963	---	---	---
204128_s_at	7.34044e-09	0.36467	0.0388682	7.47349e-06	0.102362	5.02862e-06	1.32165e-05	RFC3	replication factor C (activator 1) 3, 38kDa	-1.04924	-1.14208	-2.08039	-1.08849	-1.98276	-1.82157	300.401	23.1056	286.303	16.5703	263.029	17.3031	144.396	9.5076	204128_s_at: RFC3; replication factor C (activator 1) 3, 38kDa	8.11801	8.37746	8.1956	8.21942	8.0393	8.17159	8.23912	8.18814	8.14521	7.94659	8.08572	7.96946	7.06893	7.21534	7.28096	7.12096	chr13q12.3-q13	chr13:33290306-33308829 (+), 99.73, q13.2	Hs.115474	---	NP_002906.1; NP_853536.2	NM_002915; NM_181558
212295_s_at	7.84701e-09	0.309743	0.634767	6.51174e-06	0.424626	3.59466e-05	3.02708e-05	SLC7A1	solute carrier family 7 (cationic amino acid transporter, y+ system), member 1	-1.0588	-1.01895	-1.97457	1.03911	-1.86491	-1.93785	1409.56	87.4349	1331.27	112.796	1383.34	47.0237	713.854	48.0097	212295_s_at: SLC7A1; solute carrier family 7 (cationic amino acid transporter, y+ system), member 1	10.3712	10.5793	10.4603	10.4252	10.2606	10.2817	10.4505	10.5061	10.4665	10.359	10.4548	10.4529	9.46072	9.34553	9.56976	9.53193	chr13q12-q14	chr13:28981551-28985871 (-), 97.75, q12.3	Hs.14846	---	NP_003036.1	NM_003045
217628_at	8.1485e-09	0.0391222	0.273817	2.7925e-05	0.00321922	0.000120349	0.000176388	CLIC5	chloride intracellular channel 5	-1.11653	1.04434	-1.78928	1.16604	-1.60253	-1.86862	155.005	9.93103	138.827	6.75039	161.878	4.0589	86.6296	6.62083	217628_at: CLIC5; chloride intracellular channel 5	7.27439	7.34115	7.34016	7.13981	7.08878	7.05038	7.112	7.21237	7.39087	7.31509	7.33174	7.31601	6.31721	6.45389	6.38927	6.57432	chr6p21.1-p12.1	chr6:45976167-45976920 (-), 98.13, p12.3	Hs.485489	---	NP_058625.2	NM_016929
217783_s_at	8.18664e-09	0.451735	0.000527441	0.0015113	0.000586821	0.00162006	0.000812751	YPEL5	yippee-like 5 (Drosophila)	-1.0108	-1.10073	1.51991	-1.08897	1.53632	1.67301	1273.13	26.2626	1259.53	20.6369	1156.63	22.3912	1935.05	163.815	217783_s_at: YPEL5; yippee-like 5 (Drosophila)	10.32	10.333	10.333	10.2698	10.3322	10.2776	10.2915	10.2928	10.1432	10.2066	10.1632	10.1889	10.7698	10.8719	10.9587	11.0566	chr2p23.1	chr2:30223331-30236903 (+), 98.76, p23.1	Hs.515890	---	NP_057145.1	NM_016061
230343_at	8.34923e-09	0.0741929	0.184019	4.98547e-05	0.809534	5.15575e-07	7.59805e-05	---	Transcribed locus	-1.11547	-1.09768	1.89648	1.0162	2.11546	2.08174	82.111	6.56804	73.6113	3.31966	74.8039	7.30619	155.722	7.56594	230343_at: ---; Transcribed locus	6.3791	6.46916	6.38637	6.18905	6.24603	6.25473	6.11156	6.19063	6.21222	6.41504	6.13216	6.12102	7.24753	7.30004	7.36978	7.20891	---	chr20:23555344-23555827 (-), 62.65, p11.21	Hs.28773	---	---	---
203967_at	8.71481e-09	0.127156	0.00285453	1.96234e-05	0.0108441	0.000423959	0.000172124	CDC6	cell division cycle 6 homolog (S. cerevisiae)	-1.14258	-1.49682	-3.57538	-1.31003	-3.1292	-2.38865	288.993	33.6753	252.929	8.93033	193.072	20.0112	80.8288	12.6298	203967_at: CDC6; cell division cycle 6 homolog (S. cerevisiae)	7.9032	8.25376	8.21871	8.29209	7.92589	7.9717	7.98142	8.04868	7.66193	7.36392	7.60332	7.71825	6.09597	6.18286	6.58299	6.43289	chr17q21.3	chr17:35697671-35712539 (+), 88.13, q21.2	Hs.405958	---	NP_001245.1	NM_001254
213088_s_at	8.7413e-09	0.703411	0.52821	1.93689e-05	0.212578	1.19049e-05	2.07038e-05	DNAJC9	DnaJ (Hsp40) homolog, subfamily C, member 9	1.01163	-1.02077	-1.51367	-1.03265	-1.53128	-1.48287	1125.82	57.0959	1138.91	38.6996	1102.9	34.2976	743.764	34.2373	213088_s_at: DNAJC9; DnaJ (Hsp40) homolog, subfamily C, member 9	10.0798	10.2356	10.0863	10.1398	10.1214	10.1303	10.2247	10.1349	10.1205	10.0395	10.1405	10.1257	9.51129	9.45943	9.56705	9.61245	chr10q22.2	chr10:74671490-74673315 (-), 94.7, q22.2; chr20:10541513-10542206 (-), 36.96, p12.2	Hs.654694	---	NP_056005.1	NM_015190
213671_s_at	8.76542e-09	0.726765	0.993843	1.65783e-05	0.696947	4.42747e-05	1.56643e-05	MARS	methionyl-tRNA synthetase	-1.01347	1.00005	-1.71296	1.01352	-1.69019	-1.71305	1152.98	67.1301	1137.65	39.8515	1153.04	59.7965	673.092	42.0453	213671_s_at: MARS; methionyl-tRNA synthetase	10.0875	10.2249	10.2567	10.1081	10.2036	10.1199	10.1838	10.0975	10.107	10.2351	10.234	10.1029	9.43778	9.48463	9.37363	9.27402	chr12q13.2	chr12:56195229-56196700 (+), 87.89, q13.3	Hs.632707	---	NP_004981.2	NM_004990
215071_s_at	8.81755e-09	0.716674	0.293401	4.75262e-06	0.219433	2.31956e-05	4.0676e-06	HIST1H2AC	histone cluster 1, H2ac	1.02309	-1.06008	2.10973	-1.08456	2.06212	2.23649	553.861	38.8514	566.65	49.7487	522.469	39.1126	1168.5	80.0764	215071_s_at: HIST1H2AC; histone cluster 1, H2ac	9.24265	9.10039	9.10112	8.99887	9.26493	9.20874	8.96704	9.12734	9.04027	9.16238	8.90351	8.99863	10.1173	10.1063	10.3155	10.2127	chr6p21.3	chr6:26232380-26247323 (+), 73.01, p22.1	Hs.656746	---	NP_003503.1	NM_003512
219564_at	9.18066e-09	0.422311	0.127403	5.11207e-06	0.287424	7.01776e-06	9.90373e-05	KCNJ16	potassium inwardly-rectifying channel, subfamily J, member 16	-1.04881	-1.16568	2.64147	-1.11142	2.77041	3.0791	27.8268	1.39917	26.5316	2.74694	23.8718	3.6006	73.5035	5.76405	219564_at: KCNJ16; potassium inwardly-rectifying channel, subfamily J, member 16	4.71478	4.87877	4.76296	4.83162	4.54894	4.73282	4.70275	4.91105	4.5657	4.26382	4.80399	4.62411	6.02889	6.21136	6.29505	6.24979	chr17q23.1-q24.2	chr17:65583020-65643339 (+), 96.05, q24.3	Hs.463985	---	NP_061128.1; NP_733937.1; NP_733938.1	NM_018658; NM_170741; NM_170742
209993_at	9.67348e-09	0.0851938	0.341195	5.27799e-05	0.00400304	0.000291781	0.000219652	ABCB1	ATP-binding cassette, sub-family B (MDR/TAP), member 1	-1.06126	1.02753	-1.54629	1.09048	-1.45703	-1.58886	491.699	23.3285	463.316	13.653	505.236	11.5531	317.987	19.7663	209993_at: ABCB1; ATP-binding cassette, sub-family B (MDR/TAP), member 1	8.94444	8.89138	9.03441	8.89152	8.9119	8.80939	8.84956	8.8507	8.94224	9.00646	8.96364	9.00977	8.30138	8.19158	8.40757	8.34228	chr7q21.1	chr7:86971261-87068119 (-), 99.93, q21.12	Hs.489033	---	NP_000918.2	NM_000927
212296_at	9.73134e-09	0.659593	0.131281	0.000859523	0.0260468	6.97416e-07	2.0503e-07	PSMD14	proteasome (prosome, macropain) 26S subunit, non-ATPase, 14	1.01165	1.04981	-1.29615	1.03772	-1.31124	-1.3607	2840.51	135.03	2873.6	52.701	2982	51.1228	2191.51	34.1745	212296_at: PSMD14; proteasome (prosome, macropain) 26S subunit, non-ATPase, 14	11.3721	11.5354	11.4806	11.4946	11.4926	11.4497	11.5032	11.5083	11.5143	11.5396	11.5744	11.5393	11.0731	11.1245	11.0867	11.106	chr2q24.2	chr2:161872988-161976474 (+), 98.05, q24.2	Hs.567410	ENSG00000115233	NP_005796.1	NM_005805
223062_s_at	9.87232e-09	0.0948006	0.0767366	4.66423e-05	0.808241	7.45917e-05	0.00027962	PSAT1	phosphoserine aminotransferase 1	-1.15689	-1.14199	-3.30894	1.01305	-2.8602	-2.89753	585.536	58.7143	506.129	53.72	512.735	31.7471	176.956	28.2099	223062_s_at: PSAT1; phosphoserine aminotransferase 1	9.20783	9.0156	9.36623	9.1631	8.93259	8.7765	9.12304	9.07624	8.95871	8.93602	8.97742	9.12811	7.40263	7.1857	7.73819	7.48801	chr9q21.2	chr9:80101878-80134827 (+), 97.98, q21.2; chr1:79292201-79294395 (-), 93.27, p31.1	Hs.494261	---	NP_066977.1; NP_478059.1	NM_021154; NM_058179
213867_x_at	1.05103e-08	0.107304	0.0729266	3.5624e-05	0.686003	7.78358e-06	1.96159e-05	ACTB	actin, beta	-1.02557	-1.02914	-1.18384	-1.00348	-1.15433	-1.15032	25007.8	546.795	24384.4	329.798	24299.7	212.931	21124.3	312.724	213867_x_at: ACTB; actin, beta	14.6245	14.5788	14.6468	14.5892	14.5589	14.6013	14.5726	14.5615	14.5511	14.5681	14.5749	14.5803	14.3571	14.3408	14.3862	14.3819	chr7p15-p12	chr7:5533307-5534016 (-), 84.05, p22.1	Hs.520640	---	NP_001092.1	NM_001101
219014_at	1.07448e-08	0.0182878	0.854213	0.000271624	0.0093985	0.00164299	0.000340742	PLAC8	placenta-specific 8	-1.08306	1.00468	-1.62609	1.08813	-1.50138	-1.63371	2894.44	106.212	2672.46	35.2766	2907.99	95.9413	1780	142.588	219014_at: PLAC8; placenta-specific 8	11.5315	11.5106	11.5323	11.419	11.3597	11.381	11.3892	11.4055	11.4548	11.4774	11.5299	11.5587	10.6956	10.6971	10.8642	10.9199	chr4q21.22	chr4:84230864-84254913 (-), 96.71, q21.22	Hs.546392	---	NP_057703.1	NM_016619
213620_s_at	1.14208e-08	0.00945309	0.0135201	3.54792e-05	0.739149	7.57248e-05	7.02727e-05	ICAM2	intercellular adhesion molecule 2	-1.12255	-1.11001	-1.74916	1.0113	-1.5582	-1.5758	233.944	9.31471	208.404	9.82483	210.759	9.49793	133.747	9.07247	213620_s_at: ICAM2; intercellular adhesion molecule 2	7.84376	7.93886	7.80599	7.88805	7.69781	7.64415	7.66933	7.79695	7.69161	7.64235	7.79149	7.74794	6.96616	7.0851	7.00661	7.18576	chr17q23-q25	chr17:59433687-59434205 (-), 90.73, q23.3	Hs.431460	---	NP_000864.1	NM_000873
235708_at	1.14275e-08	0.14854	0.0130056	0.00195136	0.260817	0.0015828	0.00166407	KLB	klotho beta	-1.04817	-1.08449	3.29705	-1.03465	3.45587	3.57563	111.74	3.8625	106.605	4.71681	103.034	3.051	368.412	86.9423	235708_at: KLB; klotho beta	6.72848	6.82445	6.81994	6.84049	6.74566	6.73386	6.80843	6.65231	6.73487	6.65325	6.64817	6.70975	8.152	8.24557	8.83197	8.74817	chr4p14	chr4:39128445-39129533 (+), 97.57, p14	Hs.90756	---	NP_783864.1	NM_175737
213911_s_at	1.15047e-08	0.351214	0.155217	0.000196948	0.446938	0.000507657	0.000427638	H2AFZ	H2A histone family, member Z	-1.02263	-1.03865	-1.57181	-1.01566	-1.53703	-1.51333	5663.91	204.776	5538.54	136.363	5453.17	160.412	3603.42	256.456	213911_s_at: H2AFZ; H2A histone family, member Z	12.4599	12.442	12.541	12.4246	12.4586	12.4079	12.4719	12.4014	12.4363	12.3679	12.459	12.3864	11.8166	11.6832	11.9354	11.8144	chr4q24	chr4:101088267-101089063 (-), 84.57, q23	Hs.119192	---	NP_002097.1	NM_002106
209436_at	1.20422e-08	0.950341	0.292331	6.67615e-05	0.355177	2.68751e-05	1.82937e-05	SPON1	spondin 1, extracellular matrix protein	1.00159	-1.02178	1.35742	-1.02341	1.35526	1.38699	3676.79	76.9268	3682.64	127.099	3598.4	109.466	4990.95	194.136	209436_at: SPON1; spondin 1, extracellular matrix protein	11.8062	11.8779	11.8369	11.8549	11.7957	11.9139	11.8393	11.8348	11.751	11.8473	11.8099	11.8424	12.2092	12.2836	12.2989	12.3453	chr11p15.2	chr11:13941003-14246006 (+), 93.49, p15.2	Hs.654637	ENSG00000152268	NP_006099.2	NM_006108
224482_s_at	1.23628e-08	0.5155	0.0585913	9.68779e-06	0.107496	7.2907e-06	3.17074e-05	RAB11FIP4	RAB11 family interacting protein 4 (class II)	-1.01571	-1.08246	1.43705	-1.06572	1.45963	1.55555	392.888	12.0988	386.81	12.9596	362.957	20.4866	564.598	22.1222	224482_s_at: RAB11FIP4; RAB11 family interacting protein 4 (class II)	8.60162	8.63542	8.66815	8.56464	8.59566	8.66129	8.57147	8.55112	8.4164	8.45458	8.54167	8.5951	9.13505	9.08266	9.2169	9.12644	---	chr17:26888593-26889349 (+), 96.8, q11.2	Hs.406788	---	NP_116321.2	NM_032932
218883_s_at	1.29091e-08	0.304504	0.0476061	0.000162296	0.032175	1.32803e-05	7.21497e-06	MLF1IP	MLF1 interacting protein	-1.10088	-1.24938	-2.606	-1.13489	-2.36719	-2.08584	414.539	61.4928	376.552	12.8001	331.797	24.2951	159.071	10.8913	218883_s_at: MLF1IP; MLF1 interacting protein	8.49271	8.97015	8.59271	8.68075	8.53862	8.61451	8.49921	8.57198	8.49068	8.23239	8.39539	8.36641	7.34218	7.16212	7.39303	7.34622	chr4q35.1	chr4:185853151-185887158 (-), 95.75, q35.1	Hs.575032	---	NP_078905.2	NM_024629
219543_at	1.39241e-08	0.502247	0.061782	0.000339467	0.227804	0.000468745	6.15863e-08	PBLD	phenazine biosynthesis-like protein domain containing	-1.05739	-1.16335	2.07331	-1.10021	2.1923	2.41198	680.06	70.5648	643.15	74.8136	584.572	22.9235	1409.98	48.5504	219543_at: PBLD; phenazine biosynthesis-like protein domain containing	9.47679	9.37309	9.55918	9.20511	9.4363	9.47733	9.27114	9.10104	9.20308	9.24262	9.20733	9.10852	10.5175	10.4438	10.4806	10.4014	chr10pter-q25.3	chr10:69712422-69726897 (-), 76.88, q21.3	Hs.198158	ENSG00000108187	NP_001028255.1; NP_071412.2	NM_001033083; NM_022129
231808_at	1.42986e-08	0.510205	0.027949	1.44503e-05	0.0355721	1.2642e-05	4.52669e-05	KRTAP4-7	keratin associated protein 4-7	-1.02033	-1.0844	-1.48025	-1.0628	-1.45076	-1.36504	333.01	14.7936	326.376	11.1767	307.091	8.65765	224.969	9.50222	231808_at: KRTAP4-7; keratin associated protein 4-7	8.29445	8.4515	8.38634	8.38109	8.40435	8.35379	8.28374	8.35712	8.24452	8.30751	8.28142	8.21492	7.76708	7.88641	7.83794	7.75906	chr17q12-q21	chr15:39363476-39379325 (+), 75.34, q15.1	Hs.380164	---	NP_149050.2	NM_033061
1554883_a_at	1.43772e-08	0.853785	0.760534	5.31293e-05	0.661709	6.46517e-05	2.82268e-05	ERCC8	excision repair cross-complementing rodent repair deficiency, complementation group 8	-1.00273	1.00664	-1.3081	1.00939	-1.30454	-1.31679	246.298	5.02635	245.627	4.80788	247.934	8.26673	188.287	6.58514	1554883_a_at: ERCC8; excision repair cross-complementing rodent repair deficiency, complementation group 8	7.93745	7.95531	7.97655	7.90683	7.9803	7.91505	7.93357	7.93157	7.88498	7.98621	7.95159	7.99002	7.4996	7.54091	7.56388	7.62014	chr5q12.1	chr5:60234943-60276635 (-), 95.65, q12.1	Hs.435237	---	NP_000073.1; NP_001007234.1; NP_001007235.1	NM_000082; NM_001007233; NM_001007234
204510_at	1.47841e-08	0.131371	0.0114521	6.13001e-05	0.411782	5.75598e-05	0.000419178	CDC7	cell division cycle 7 homolog (S. cerevisiae)	-1.07715	-1.11665	-1.90391	-1.03667	-1.76754	-1.70501	227.961	10.7265	211.633	14.5369	204.147	6.04511	119.733	10.214	204510_at: CDC7; cell division cycle 7 homolog (S. cerevisiae)	7.73231	7.88087	7.83562	7.87686	7.81752	7.785	7.6949	7.59388	7.66426	7.62878	7.66809	7.73084	6.95153	6.79793	7.0479	6.80182	chr1p22	chr1:91739031-91763901 (+), 99.65, p22.2	Hs.533573	ENSG00000097046	NP_003494.1	NM_003503
225665_at	1.56616e-08	0.535656	0.907124	8.12462e-06	0.648755	1.37529e-05	1.30887e-05	ZAK	sterile alpha motif and leucine zipper containing kinase AZK	-1.0153	-1.00274	-1.40175	1.01253	-1.38062	-1.39792	445.899	13.3402	439.178	15.7213	444.682	16.6698	318.103	11.1992	225665_at: ZAK; sterile alpha motif and leucine zipper containing kinase AZK	8.75318	8.82441	8.84705	8.77572	8.77748	8.84313	8.77419	8.71709	8.75362	8.83432	8.85022	8.74533	8.29127	8.25109	8.36149	8.34685	chr2q24.2	chr2:173798442-173800120 (+), 75.89, q31.1	Hs.444451	---	NP_057737.2; NP_598407.1	NM_016653; NM_133646
209501_at	1.56684e-08	0.335932	0.436159	3.65528e-05	0.988569	5.67948e-05	2.41871e-05	CDR2	cerebellar degeneration-related protein 2, 62kDa	1.03712	1.03753	-1.75018	1.00039	-1.81514	-1.81586	820.264	47.6181	850.713	34.9532	851.049	55.3338	468.676	35.4348	209501_at: CDR2; cerebellar degeneration-related protein 2, 62kDa	9.79876	9.63246	9.65779	9.62372	9.77043	9.78058	9.72678	9.64861	9.81338	9.78724	9.59879	9.72359	8.86186	8.73758	9.0041	8.87389	chr16p12.3	chr16:22264757-22293298 (-), 99.03, p12.1	Hs.513430	---	NP_001793.1	NM_001802
204607_at	1.58342e-08	0.722715	0.0527078	6.99502e-05	0.0654712	7.18624e-05	0.000161973	HMGCS2	3-hydroxy-3-methylglutaryl-Coenzyme A synthase 2 (mitochondrial)	-1.01526	-1.09287	1.67634	-1.07644	1.70192	1.83201	3416.55	200.699	3365.2	177.951	3126.23	95.6257	5727.3	443.542	204607_at: HMGCS2; 3-hydroxy-3-methylglutaryl-Coenzyme A synthase 2 (mitochondrial)	11.6188	11.7829	11.7287	11.8153	11.6194	11.6972	11.742	11.8012	11.6477	11.5478	11.6076	11.6357	12.3353	12.447	12.5855	12.5535	chr1p13-p12	chr1:120092528-120113040 (-), 99.03, p12	Hs.59889	---	NP_005509.1	NM_005518
213317_at	1.6472e-08	0.123569	0.431591	6.40332e-05	0.00170491	0.000719622	0.000693727	CLIC5	chloride intracellular channel 5	-1.1127	1.04209	-2.04433	1.15953	-1.83727	-2.13038	567.943	54.0066	510.42	16.385	591.847	5.03829	277.813	28.8625	213317_at: CLIC5; chloride intracellular channel 5	9.25756	8.94275	9.22954	9.14802	9.05164	8.94911	8.96705	9.01214	9.21844	9.19336	9.20512	9.21925	8.12933	7.90665	8.2772	8.1347	chr6p21.1-p12.1	chr6:45974171-45976359 (-), 96.52, p12.3	Hs.485489	---	NP_058625.2	NM_016929
215136_s_at	1.6607e-08	0.121019	0.0179197	0.000178329	0.284545	0.000121844	0.000211277	EXOSC8	exosome component 8	-1.04187	-1.07284	-1.52747	-1.02972	-1.46609	-1.42377	1064.03	27.642	1021.27	37.554	991.791	33.7487	696.593	41.6432	215136_s_at: EXOSC8; exosome component 8	10.0876	10.0593	10.072	10.0009	10.065	10.0043	9.94353	9.96885	10.0189	9.91437	9.96145	9.91836	9.42058	9.33242	9.53527	9.48061	chr13q13.1	chr13:36472923-36481535 (+), 65.7, q13.3	Hs.294041	ENSG00000120699	NP_852480.1	NM_181503
218285_s_at	1.69595e-08	0.54652	0.412113	3.86625e-05	0.78542	7.98974e-05	0.000638325	BDH2	3-hydroxybutyrate dehydrogenase, type 2	1.01739	1.02164	1.4415	1.00418	1.41686	1.41096	996.818	46.7296	1014.15	29.4891	1018.39	8.24033	1436.91	71.8758	218285_s_at: BDH2; 3-hydroxybutyrate dehydrogenase, type 2	9.90519	10.0471	9.90951	9.97825	9.928	9.984	10.0032	10.0272	9.98541	10.0065	9.99607	9.98022	10.4142	10.4803	10.4701	10.5851	chr4q24	chr6:99729281-99730302 (+), 94.56, q16.2; chr4:104220082-104240428 (-), 97.61, q24	Hs.124696	---	NP_064524.3	NM_020139
235456_at	1.76022e-08	0.280882	0.22811	9.37504e-06	0.996994	2.19276e-05	1.5601e-05	---	CDNA clone IMAGE:4819084	1.07435	1.07344	2.29493	-1.00084	2.13611	2.13791	97.5446	7.50143	104.797	9.66877	104.709	7.99762	223.858	20.2949	235456_at: ---; CDNA clone IMAGE:4819084	6.6126	6.51461	6.75505	6.53728	6.70134	6.70685	6.5471	6.87216	6.86174	6.64217	6.69624	6.62864	7.74238	7.6742	7.97327	7.81854	---	chr6:26282734-26283489 (+), 48.1, p22.1	Hs.130853	---	---	---
204285_s_at	1.76413e-08	0.198709	0.00659493	4.05377e-05	0.152186	3.37347e-05	5.15068e-05	PMAIP1	phorbol-12-myristate-13-acetate-induced protein 1	-1.10414	-1.2547	-2.79845	-1.13635	-2.5345	-2.23038	161.842	9.56185	146.577	17.3854	128.989	11.6719	57.8326	6.29808	204285_s_at: PMAIP1; phorbol-12-myristate-13-acetate-induced protein 1	7.22439	7.42613	7.3742	7.32139	7.16149	6.94954	7.34739	7.29182	6.93388	6.92003	6.98224	7.19137	5.91669	5.5972	5.93128	5.94227	chr18q21.32	chr18:55718171-55722517 (+), 98.22, q21.32	Hs.96	ENSG00000141682	NP_066950.1	NM_021127
212953_x_at	1.77975e-08	0.435096	0.0537892	5.19183e-05	0.0998839	1.5475e-05	1.68703e-05	CALR	calreticulin	-1.02024	-1.05619	-1.31964	-1.03525	-1.29347	-1.24943	1466.97	53.9666	1437.88	42.7817	1388.92	18.601	1111.64	25.3634	212953_x_at: CALR; calreticulin	10.4613	10.5587	10.5675	10.484	10.4498	10.5171	10.4555	10.5346	10.4335	10.415	10.4536	10.4565	10.1081	10.1242	10.0809	10.1596	chr19p13.3-p13.2	chr19:12915905-12916303 (+), 81.16, p13.13	Hs.515162	ENSG00000179218	NP_004334.1	NM_004343
233320_at	1.79625e-08	0.12592	0.600653	0.00069807	0.0740578	2.8062e-06	2.18467e-05	TCAM1	testicular cell adhesion molecule 1 homolog (mouse)	-1.13238	-1.04112	-2.04237	1.08766	-1.80361	-1.9617	495.579	59.9428	437.644	19.5778	476.006	29.7018	242.649	6.94874	233320_at: TCAM1; testicular cell adhesion molecule 1 homolog (mouse)	8.83628	9.19104	8.90126	8.85368	8.8363	8.81516	8.69641	8.74223	9.01925	8.87031	8.86684	8.81476	7.86277	7.95134	7.92364	7.95135	chr17q23.3	chr17:59288107-59295471 (+), 87.03, q23.3; chr17:59316906-59333801 (+), 46.03, q23.3	Hs.629177	---	---	NR_002947
205548_s_at	1.88055e-08	0.615789	0.00951872	1.42453e-05	0.00538633	0.000316168	5.78906e-05	BTG3	BTG family, member 3	-1.02428	-1.20751	-1.96497	-1.17889	-1.9184	-1.6273	471.104	37.3456	459.938	0.646234	390.146	17.9167	239.751	16.3915	205548_s_at: BTG3; BTG family, member 3	8.83813	8.8731	9.03055	8.76459	8.84354	8.84483	8.84751		8.62568	8.57133	8.69	8.53994	7.89234	7.77739	8.01782	7.92384	chr21q21.1-q21.2	chr21:17887924-17906976 (-), 99.59, q21.1	Hs.473420	ENSG00000154640	NP_006797.3	NM_006806
1554696_s_at	1.90121e-08	0.323456	0.0870891	3.66024e-05	0.137819	2.78254e-05	2.76506e-05	TYMS	thymidylate synthetase	-1.0788	-1.15907	-2.37212	-1.07441	-2.19884	-2.04657	978.663	112.002	907.174	47.7326	844.35	53.6397	412.569	37.2208	1554696_s_at: TYMS; thymidylate synthetase	9.70295	10.1121	9.94816	9.94637	9.71058	9.83586	9.86842	9.87991	9.80867	9.59547	9.70505	9.76868	8.54288	8.6102	8.82634	8.7569	chr18p11.32	chr18:647742-662997 (+), 97.39, p11.32	Hs.592338	ENSG00000176890	NP_001062.1	NM_001071
223165_s_at	1.92903e-08	0.632831	0.0107803	9.46995e-06	0.00899254	2.73131e-05	0.000238805	IHPK2	inositol hexaphosphate kinase 2	-1.01686	1.18359	1.70949	1.20355	1.73832	1.44433	941.693	51.2495	926.078	26.0096	1114.58	78.6398	1609.81	89.0945	223165_s_at: IHPK2; inositol hexaphosphate kinase 2	9.92851	9.94493	9.76865	9.86782	9.80789	9.90416	9.86474	9.84147	10.2224	10.1861	10.0669	10.0029	10.7308	10.7045	10.5602	10.6087	chr3p21.31	chr3:48706207-48729642 (-), 96.81, p21.31	Hs.595983	---	NP_001005909.1; NP_001005910.1; NP_001005911.1; NP_001005912.1; NP_001005913.1; NP_057375.2	NM_001005909; NM_001005910; NM_001005911; NM_001005912; NM_001005913; NM_016291
228214_at	1.99959e-08	0.372311	0.342984	0.000356696	0.139035	0.000279354	8.41501e-05	---	Transcribed locus	1.0226	-1.02916	1.58421	-1.05242	1.54919	1.63041	544.401	15.6475	556.706	19.6515	528.974	25.1448	862.446	61.2223	228214_at: ---; Transcribed locus	9.13175	9.10468	9.03332	9.08254	9.15234	9.16447	9.05025	9.1133	9.10012	9.10542	9.01423	8.96353	9.59354	9.77625	9.82618	9.80177	---	chr11:15947199-15947653 (-), 58.27, p15.2	Hs.595992	---	---	---
223556_at	2.00683e-08	0.335043	0.118198	5.06494e-05	0.139738	0.000172336	4.22763e-05	HELLS	helicase, lymphoid-specific	-1.08263	-1.15316	-2.43214	-1.06514	-2.24651	-2.10911	275.516	34.0302	254.487	8.29736	238.923	15.0923	113.281	11.4921	223556_at: HELLS; helicase, lymphoid-specific	7.84554	8.28752	8.1331	8.12337	7.9331	7.99449	8.04815	7.98775	7.96106	7.86315	7.98387	7.7848	6.77809	6.78445	7.02072	6.69051	chr10q24.2	chr10:96295563-96351845 (+), 97.82, q23.33	Hs.655830	---	NP_060533.2	NM_018063
213008_at	2.06309e-08	0.34028	0.157573	0.000939819	0.355256	6.83352e-05	0.000128683	FANCI	Fanconi anemia, complementation group I	-1.084	-1.1347	-2.23122	-1.04677	-2.05832	-1.96636	338.956	44.7591	312.69	19.896	298.719	19.9812	151.915	2.73856	213008_at: FANCI; Fanconi anemia, complementation group I	8.24936	8.64886	8.27081	8.41477	8.27405	8.41559	8.24371	8.21251	8.31451	8.10397	8.17773	8.28459	7.28406	7.22931	7.22935	7.24506	chr15q26.1	chr15:87637175-87661958 (+), 97.61, q26.1	Hs.513126	ENSG00000140525	NP_060663.2	NM_018193
204825_at	2.07073e-08	0.162525	0.0913466	9.69405e-05	0.581868	0.000312372	0.000254667	MELK	maternal embryonic leucine zipper kinase	-1.05323	-1.07089	-1.7748	-1.01676	-1.6851	-1.65732	1347.59	68.3952	1279.48	48.3068	1258.39	54.6668	759.291	64.7475	204825_at: MELK; maternal embryonic leucine zipper kinase	10.2916	10.4172	10.4022	10.468	10.2937	10.389	10.3355	10.2641	10.364	10.213	10.3167	10.2916	9.58919	9.40895	9.70922	9.55083	chr9p13.2	chr9:36562872-36667678 (+), 99.96, p13.2	Hs.184339	---	NP_055606.1	NM_014791
200843_s_at	2.09112e-08	0.05284	0.0787517	9.65523e-05	0.531285	1.88539e-05	7.29285e-06	EPRS	glutamyl-prolyl-tRNA synthetase	-1.09304	-1.07936	-1.50392	1.01267	-1.3759	-1.39334	1407.97	82.663	1288.12	26.3021	1304.45	40.4561	936.202	31.5427	200843_s_at: EPRS; glutamyl-prolyl-tRNA synthetase	10.3526	10.4279	10.5038	10.5458	10.3293	10.3255	10.2987	10.3698	10.3211	10.3064	10.362	10.4054	9.80945	9.9071	9.91217	9.85152	chr1q41-q42	chr1:218208565-218274951 (-), 99.91, q41	Hs.497788	---	NP_004437.2	NM_004446
203924_at	2.1119e-08	0.325951	0.318641	0.000426621	0.995234	3.33475e-06	1.27877e-06	GSTA1	glutathione S-transferase A1	1.06134	1.06132	1.86625	-1.00001	1.7584	1.75842	6912.83	705.835	7336.84	363.024	7336.74	317.257	12901.1	481.405	203924_at: GSTA1; glutathione S-transferase A1	12.8255	12.917	12.6055	12.6498	12.8652	12.9277	12.7932	12.7724	12.9222	12.8166	12.8453	12.7755	13.5927	13.6489	13.6527	13.7236	chr6p12.1	chr6:52764539-52776577 (-), 99.88, p12.1; chr6:52723258-52730734 (-), 91.23, p12.1	Hs.446309	---	NP_665683.1	NM_145740
203856_at	2.13765e-08	0.189028	0.379164	0.000124555	0.378621	5.29818e-06	3.87665e-06	VRK1	vaccinia related kinase 1	-1.08595	-1.05416	-1.84789	1.03016	-1.70164	-1.75296	245.348	23.3026	225.929	9.88569	232.743	10.2998	132.772	6.98416	203856_at: VRK1; vaccinia related kinase 1	7.81514	8.11869	7.93989	7.86217	7.85728	7.87737	7.80557	7.73449	7.93115	7.81947	7.89882	7.79671	7.02946	7.0341	6.98395	7.15786	chr14q32	chr14:96333467-96417693 (+), 97.05, q32.2	Hs.422662	---	NP_003375.1	NM_003384
235931_at	2.24421e-08	0.144098	0.000137583	0.00347866	3.82502e-05	0.00426009	6.96588e-05	---	Transcribed locus	-1.04115	1.3626	-1.33676	1.41866	-1.28393	-1.82147	368.304	10.0557	353.748	13.7558	501.85	23.78	275.519	23.3422	235931_at: ---; Transcribed locus	8.53678	8.48969	8.57426	8.49669	8.45396	8.48222	8.39611	8.53075	8.8742	9.03465	9.00249	8.96815	8.0139	8.02527	8.09869	8.27122	---	chr2:208182083-208182605 (-), 85.53, q33.3	Hs.664764	---	---	---
203060_s_at	2.26844e-08	0.144703	0.502763	1.26121e-05	0.459985	1.17186e-05	2.42134e-05	PAPSS2	3'-phosphoadenosine 5'-phosphosulfate synthase 2	-1.08344	-1.03486	1.87536	1.04695	2.03186	1.94074	1366.87	74.0468	1261.6	100.518	1320.83	111.279	2563.38	179.495	203060_s_at: PAPSS2; 3'-phosphoadenosine 5'-phosphosulfate synthase 2	10.528	10.3732	10.3949	10.3644	10.4355	10.3466	10.1972	10.2112	10.504	10.4155	10.307	10.227	11.4483	11.2022	11.3191	11.3152	chr10q23-q24	chr10:89409655-89497440 (+), 89.67, q23.2	Hs.524491	ENSG00000198682	NP_001015880.1; NP_004661.2	NM_001015880; NM_004670
214938_x_at	2.39128e-08	0.71584	0.897462	0.000836074	0.880588	0.000183732	0.00012705	HMGB1	high-mobility group box 1	1.00311	1.00137	-1.1752	-1.00174	-1.17885	-1.17681	11113.9	63.8818	11148.4	160.415	11129.1	195.119	9457	253.136	214938_x_at: HMGB1; high-mobility group box 1	13.4282	13.4447	13.4407	13.4467	13.4676	13.4499	13.4174	13.4429	13.4269	13.4344	13.4271	13.4792	13.2562	13.2147	13.166	13.1902	chr13q12	chr13:29932835-29936587 (-), 96.14, q12.3	Hs.434102	---	NP_002119.1	NM_002128
205286_at	2.49369e-08	0.930868	0.00179992	4.74812e-05	0.000270001	1.63247e-05	0.000382028	TFAP2C	transcription factor AP-2 gamma (activating enhancer binding protein 2 gamma)	1.00209	-1.29896	-1.69756	-1.30167	-1.7011	-1.30686	338.553	25.241	339.26	11.1298	260.634	13.2958	199.435	10.7243	205286_at: TFAP2C; transcription factor AP-2 gamma (activating enhancer binding protein 2 gamma)	8.46639	8.31633	8.51636	8.30188	8.45008	8.41388	8.33782	8.42084	8.03713	8.12067	7.98739	7.95278	7.70188	7.64727	7.67941	7.5241	chr20q13.2	chr20:54637841-54647740 (+), 97.11, q13.31	Hs.473152	---	NP_003213.1	NM_003222
204131_s_at	2.58663e-08	0.986401	0.00140908	0.000144848	0.000505263	0.000121054	6.60948e-06	FOXO3	forkhead box O3	-1.00096	-1.18564	1.31357	-1.1845	1.31483	1.55742	1670.24	78.2351	1668.64	49.6138	1408.73	53.8693	2193.98	97.3875	204131_s_at: FOXO3; forkhead box O3	10.6638	10.8008	10.6575	10.6966	10.7536	10.6487	10.7033	10.7102	10.4172	10.4458	10.4357	10.5389	11.1446	11.1564	11.0733	11.0188	chr6q21	chr6:108988180-109108661 (+), 94.77, q21; chr17:18513966-18517219 (-), 78.43, p11.2	Hs.591328	---	NP_001446.1; NP_963853.1	NM_001455; NM_201559
AFFX-HSAC07/X00351_M_at	2.58681e-08	0.270362	0.140009	3.16864e-05	0.570966	1.02345e-05	1.17746e-05	ACTB	actin, beta	-1.02063	-1.02841	-1.23006	-1.00763	-1.2052	-1.19607	19556.7	530.401	19161.4	361.073	19016.3	316.948	15899	317.94	AFFX-HSAC07/X00351_M_at: ACTB; actin, beta	14.2573	14.3054	14.211	14.2462	14.1883	14.2447	14.2224	14.2474	14.2179	14.1847	14.2132	14.2434	13.9218	13.9918	13.9611	13.951	chr7p15-p12	---	Hs.520640	---	NP_001092.1	NM_001101
202138_x_at	2.59988e-08	0.795364	0.0110019	5.05031e-05	0.00761232	5.52382e-05	2.54007e-06	JTV1	JTV1 gene	-1.00771	1.09714	-1.32166	1.1056	-1.31155	-1.45005	1619.12	64.158	1606.74	63.5798	1776.41	47.6781	1225.07	39.2322	202138_x_at: JTV1; JTV1 gene	10.5775	10.7107	10.6663	10.686	10.5776	10.6298	10.6828	10.7062	10.7596	10.7843	10.8492	10.7843	10.2496	10.2465	10.214	10.3223	chr7p22	chr7:6015407-6029991 (+), 99.75, p22.1	Hs.301613	---	NP_006294.2	NM_006303
202790_at	2.6023e-08	0.393543	0.0545059	9.72204e-06	0.337529	2.92768e-05	0.00019191	CLDN7	claudin 7	1.02585	1.05093	-1.36827	1.02445	-1.40364	-1.43795	2955.31	97.4618	3031.71	132.514	3105.83	3.16781	2159.9	69.4088	202790_at: CLDN7; claudin 7	11.5297	11.5944	11.4895	11.5004	11.5056	11.6311	11.5167	11.606	11.6009	11.5992	11.6021		11.0747	11.1165	11.0109	11.1026	chr17p13	chr17:7104179-7107236 (-), 99.92, p13.1	Hs.513915	---	NP_001298.2	NM_001307
208668_x_at	2.63e-08	0.661861	0.0954471	4.15412e-05	0.0470438	0.000137561	4.50452e-05	HMGN2	high-mobility group nucleosomal binding domain 2	-1.01438	-1.06743	-1.46665	-1.0523	-1.44586	-1.374	6383.23	341.54	6292.73	103.625	5979.99	199.57	4352.24	191.223	208668_x_at: HMGN2; high-mobility group nucleosomal binding domain 2	12.58	12.7208	12.566	12.6873	12.5855	12.6197	12.6335	12.6386	12.574	12.4828	12.5917	12.5327	11.9957	12.1476	12.1005	12.1021	chr1p36.1	chr1:26671624-26675048 (+), 96.66, p36.11; chr1:8876088-8877247 (+), 92.58, p36.23; chr11:7296887...	Hs.181163	---	NP_005508.1	NM_005517
211746_x_at	2.65678e-08	0.0635169	0.625179	2.09344e-07	0.403099	3.08275e-05	0.000646638	PSMA1	proteasome (prosome, macropain) subunit, alpha type, 1	-1.02646	-1.0087	-1.21436	1.0176	-1.18306	-1.20389	5575.43	54.025	5431.71	103.87	5527.32	178.412	4591.23	49.7255	211746_x_at: PSMA1; proteasome (prosome, macropain) subunit, alpha type, 1	12.4435	12.4286	12.4627	12.4445	12.3965	12.445	12.406	12.3805	12.4513	12.4194	12.483	12.3735	12.1478	12.1551	12.1804	12.1751	chr11p15.1	chr11:14483000-14498502 (-), 97.53, p15.2	Hs.102798	---	NP_002777.1; NP_683877.1	NM_002786; NM_148976
200961_at	2.67063e-08	0.171721	0.127911	3.21191e-05	0.710513	0.000169308	0.000129527	SEPHS2	selenophosphate synthetase 2	1.027	1.03158	1.27068	1.00445	1.23726	1.23178	1797.17	52.6772	1845.7	27.4149	1853.91	31.6005	2283.62	72.3079	200961_at: SEPHS2; selenophosphate synthetase 2	10.8526	10.8023	10.7553	10.8339	10.8377	10.8259	10.87	10.8657	10.8821	10.8652	10.8235	10.8541	11.1513	11.115	11.1394	11.2205	chr16p11.2	chr16:30362453-30364687 (-), 99.11, p11.2	Hs.118725	---	NP_036380.2	NM_012248
1562102_at	2.72411e-08	0.300996	0.0159876	9.68516e-05	0.0492884	0.00016741	0.00111399	AKR1C2	Aldo-keto reductase family 1, member C2 (dihydrodiol dehydrogenase 2; bile acid binding protein; 3-alpha hydroxysteroid dehydrogenase, type III)	1.05644	1.16542	2.14588	1.10316	2.03124	1.84129	35.746	2.59656	37.7636	2.49892	41.6592	1.29951	76.7067	9.14179	1562102_at: AKR1C2; Aldo-keto reductase family 1, member C2 (dihydrodiol dehydrogenase 2; bile acid binding protein; 3-alpha hydroxysteroid dehydrogenase, type III)	5.17435	5.10804	5.29285	5.05237	5.34789	5.19341	5.12931	5.27562	5.43462	5.39388	5.36231	5.32933	6.25061	6.18053	6.48552	6.09904	chr10p15-p14	chr10:5005557-5006001 (+), 5.6, p15.1	Hs.460260	---	NP_001345.1; NP_995317.1; XP_001128335.1; XP_001128348.1; XP_001128387.1; XP_001128420.1	NM_001354; NM_205845; XM_001128335; XM_001128348; XM_001128387; XM_001128420
226986_at	2.76377e-08	0.0337457	0.0630403	0.000880298	0.00526419	0.000638448	0.00013245	WIPI2	WD repeat domain, phosphoinositide interacting 2	1.04078	-1.03778	1.31122	-1.0801	1.25984	1.36076	331.486	4.16723	345.004	8.11208	319.418	8.69833	434.65	20.2536	226986_at: WIPI2; WD repeat domain, phosphoinositide interacting 2	8.3609	8.36867	8.36202	8.39928	8.39569	8.41124	8.44172	8.47204	8.37288	8.28228	8.30145	8.31901	8.66214	8.78917	8.81707	8.78164	chr7p22.1	chr7:5238091-5239978 (+), 85.82, p22.1	Hs.122363	ENSG00000157954	NP_001028690.1; NP_001028691.1; NP_001028692.1; NP_056425.1; NP_057087.2	NM_001033518; NM_001033519; NM_001033520; NM_015610; NM_016003
208726_s_at	2.80467e-08	0.222795	0.934278	0.000182776	0.160892	0.000587034	0.000402883	EIF2S2	eukaryotic translation initiation factor 2, subunit 2 beta, 38kDa	-1.03112	-1.00218	-1.45857	1.02888	-1.41456	-1.4554	8173.78	296.182	7927.13	196.036	8156.03	208.734	5603.97	354.94	208726_s_at: EIF2S2; eukaryotic translation initiation factor 2, subunit 2 beta, 38kDa	12.9756	13.0345	12.9313	13.0429	12.9571	12.9161	12.9366	12.9992	12.9862	12.9459	13.0335	13.0076	12.3464	12.5588	12.413	12.4821	chr20pter-q12	chr2:171316464-171317650 (+), 90.34, q31.1; chr10:94418375-94419584 (-), 91.04, q23.33; chr20:321...	Hs.429180	---	NP_003899.2	NM_003908
203579_s_at	2.82075e-08	0.710894	0.283563	0.000235773	0.20633	5.65235e-06	3.86583e-06	SLC7A6	solute carrier family 7 (cationic amino acid transporter, y+ system), member 6	1.01462	1.04933	-1.52203	1.03421	-1.54428	-1.59711	295.081	21.7108	299.394	10.027	309.637	10.2395	193.873	8.0659	203579_s_at: SLC7A6; solute carrier family 7 (cationic amino acid transporter, y+ system), member 6	8.22056	8.32846	8.06959	8.1895	8.25108	8.25872	8.23863	8.15271	8.3267	8.29397	8.21496	8.25972	7.50824	7.64219	7.63012	7.61149	chr16q22.1	chr16:66857994-66893223 (+), 95.04, q22.1	Hs.334848	ENSG00000103064	NP_001070253.1; NP_003974.3	NM_001076785; NM_003983
223194_s_at	2.86905e-08	0.0596482	0.00252734	0.000223031	0.0191759	7.40844e-05	0.000119999	C6orf85	chromosome 6 open reading frame 85	-1.07856	-1.1784	1.36904	-1.09257	1.47659	1.61328	856.369	41.6322	793.996	34.9811	726.722	18.1898	1172.41	69.5068	223194_s_at: C6orf85; chromosome 6 open reading frame 85	9.73514	9.83788	9.71389	9.67643	9.56525	9.66338	9.59467	9.70446	9.47608	9.50408	9.48391	9.55562	10.0939	10.2746	10.1499	10.255	chr6p25.2	chr6:3214208-3216017 (-), 98.85, p25.2	Hs.132340	---	NP_068764.3	NM_021945
201727_s_at	2.89767e-08	0.391518	0.76862	0.000576515	0.428619	3.37717e-07	5.83541e-05	ELAVL1	ELAV (embryonic lethal, abnormal vision, Drosophila)-like 1 (Hu antigen R)	-1.03315	-1.01227	-1.45097	1.02063	-1.40442	-1.43339	425.746	25.4438	412.087	8.31097	420.587	17.2426	293.422	5.65718	201727_s_at: ELAVL1; ELAV (embryonic lethal, abnormal vision, Drosophila)-like 1 (Hu antigen R)	8.60293	8.78807	8.79152	8.74488	8.64365	8.69232	8.70808	8.70227	8.68028	8.65207	8.77915	8.74991	8.15879	8.20071	8.20081	8.22621	chr19p13.2	chr19:7934234-7962718 (-), 91.79, p13.2	Hs.184492	---	NP_001410.2	NM_001419
223054_at	2.91976e-08	0.11626	0.000840677	0.000252761	0.00304493	0.000507323	0.00139636	DNAJB11	DnaJ (Hsp40) homolog, subfamily B, member 11	-1.02677	-1.09453	-1.33577	-1.06599	-1.30093	-1.2204	3020.52	65.3237	2941.76	54.7737	2759.66	53.0625	2261.26	106.718	223054_at: DNAJB11; DnaJ (Hsp40) homolog, subfamily B, member 11	11.5847	11.5562	11.5829	11.5175	11.4925	11.5362	11.5082	11.5521	11.416	11.4677	11.4324	11.4042	11.1495	11.2329	11.1048	11.0797	chr3q27.3	chr3:187771220-187785916 (+), 98.59, q27.3	Hs.317192	---	NP_057390.1	NM_016306
223229_at	2.99926e-08	0.278671	0.0345925	2.50354e-05	0.058671	7.07533e-05	6.45802e-05	UBE2T	ubiquitin-conjugating enzyme E2T (putative)	-1.07886	-1.20138	-2.32024	-1.11356	-2.15064	-1.93132	1066.08	114.041	988.151	51.5614	887.382	65.2756	459.469	45.1282	223229_at: UBE2T; ubiquitin-conjugating enzyme E2T (putative)	9.881	10.251	10.0258	10.0503	9.85728	9.94761	9.94245	10.0411	9.77165	9.65239	9.83144	9.90629	8.66575	8.79203	8.89843	8.99803	chr1q32.1	chr1:200567573-200571547 (-), 99.85, q32.1	Hs.5199	---	NP_054895.1	NM_014176
213085_s_at	3.179e-08	0.447907	0.0122337	0.000243624	0.0212574	9.40069e-06	5.10552e-05	WWC1	WW and C2 domain containing 1	1.02225	1.13776	-1.33948	1.11299	-1.36928	-1.524	535.512	28.0469	547.427	9.27478	609.283	31.8315	399.791	11.3637	213085_s_at: WWC1; WW and C2 domain containing 1	9.04145	9.17272	9.01335	9.02583	9.1023	9.10389	9.06106	9.11821	9.20847	9.17262	9.27454	9.34239	8.58505	8.68338	8.64888	8.65332	chr5q35.1	chr5:167765861-167829340 (+), 93.81, q35.1	Hs.484047	---	NP_056053.1	NM_015238
225516_at	3.26991e-08	0.781448	0.990618	3.6158e-05	0.819228	1.13265e-06	0.000317197	SLC7A2	solute carrier family 7 (cationic amino acid transporter, y+ system), member 2	1.00796	1.0003	1.52185	-1.00766	1.50983	1.5214	701.97	34.3401	707.562	21.7441	702.183	48.1332	1068.3	30.0253	225516_at: SLC7A2; solute carrier family 7 (cationic amino acid transporter, y+ system), member 2	9.42958	9.50163	9.36471	9.51991	9.428	9.52424	9.43636	9.47622	9.5869	9.44279	9.3542	9.42898	10.0928	10.0983	10.02	10.0317	chr8p22-p21.3	chr8:17469405-17472300 (+), 84.56, p22	Hs.448520	---	NP_001008539.2; NP_003037.3	NM_001008539; NM_003046
201890_at	3.2762e-08	0.171706	0.0167594	0.000523097	0.0690389	0.00110468	0.00140898	RRM2	ribonucleotide reductase M2 polypeptide	-1.08356	-1.19061	-3.03289	-1.0988	-2.79902	-2.54734	2981.4	240.065	2751.5	159.895	2504.09	156.061	983.023	192.4	201890_at: RRM2; ribonucleotide reductase M2 polypeptide	11.3825	11.6549	11.5981	11.5173	11.3448	11.469	11.5191	11.3638	11.3937	11.1736	11.2827	11.3019	9.78557	9.57258	10.1572	10.1626	chr2p25-p24	chr2:10179961-10188991 (+), 88.99, p25.1	Hs.226390	ENSG00000171848	NP_001025.1	NM_001034
221472_at	3.29276e-08	0.318915	1.94549e-05	0.00152359	0.0427291	0.000113992	0.000642707	SERINC3	serine incorporator 3	-1.01554	-1.06149	1.22234	-1.04525	1.24134	1.2975	1224.43	1.26342	1205.69	31.7127	1153.5	4.3445	1496.67	53.9841	221472_at: SERINC3; serine incorporator 3	10.2574	10.2596		10.2567	10.2007	10.2722	10.2044	10.2637	10.1777	10.1699	10.1744	10.1652	10.4901	10.5401	10.5415	10.6156	chr20q13.1-q13.3	chr20:42559495-42584140 (-), 83.47, q13.12	Hs.272168	---	NP_006802.1; NP_945179.1	NM_006811; NM_198941
229899_s_at	3.31169e-08	0.313124	0.246652	6.78619e-05	0.676669	5.42719e-06	3.18265e-05	C20orf199	Chromosome 20 open reading frame 199	-1.04647	-1.06093	-1.65388	-1.01382	-1.58043	-1.55889	462.86	32.4091	442.304	13.8432	436.276	24.8364	279.863	11.8789	229899_s_at: C20orf199; Chromosome 20 open reading frame 199	8.95111	8.92661	8.76427	8.76512	8.77137	8.85295	8.75082	8.77835	8.80936	8.8434	8.65157	8.76488	8.13551	8.19611	8.13252	8.04624	chr20q13.13	chr20:47338425-47339200 (+), 83.27, q13.13	Hs.356766	---	XP_934843.1; XP_939037.1; XP_939038.1; XP_946713.1; XP_950402.1; XP_950404.1	XM_929750; XM_933944; XM_933945; XM_941620; XM_945309; XM_945311
201947_s_at	3.3263e-08	0.565618	0.115644	4.44802e-05	0.17763	3.22433e-06	6.16773e-05	CCT2	chaperonin containing TCP1, subunit 2 (beta)	1.00979	1.03967	-1.22291	1.02959	-1.23488	-1.27143	5536.5	149.097	5590.71	97.1824	5756.15	184.956	4527.32	84.6799	201947_s_at: CCT2; chaperonin containing TCP1, subunit 2 (beta)	12.3764	12.4613	12.4558	12.4439	12.4377	12.4856	12.4318	12.4394	12.4466	12.5064	12.4604	12.548	12.1292	12.1546	12.1163	12.1769	chr12q15	chr12:68265511-68281615 (+), 98.4, q15	Hs.189772	---	NP_006422.1	NM_006431
201479_at	3.43706e-08	0.354339	0.00920125	0.0019574	0.00182388	6.86481e-07	7.40201e-05	DKC1	dyskeratosis congenita 1, dyskerin	-1.03057	1.13592	-1.26618	1.17064	-1.22862	-1.43827	1170.93	60.9967	1136.2	14.8668	1330.08	49.0012	924.778	12.9198	201479_at: DKC1; dyskeratosis congenita 1, dyskerin	10.0886	10.2696	10.1918	10.2177	10.1286	10.144	10.1532	10.1738	10.4137	10.4156	10.3004	10.3765	9.82846	9.85157	9.85363	9.87777	chrXq28	chrX:153644374-153659153 (+), 97.52, q28	Hs.4747	---	NP_001354.1	NM_001363
204768_s_at	3.44472e-08	0.31264	0.0371873	4.92209e-05	0.0114806	0.000199814	0.000177922	FEN1	flap structure-specific endonuclease 1	-1.08966	-1.2467	-2.47467	-1.14411	-2.27104	-1.98498	899.066	120.453	825.086	33.7174	721.158	41.5751	363.308	39.0953	204768_s_at: FEN1; flap structure-specific endonuclease 1	9.62125	10.0564	9.71288	9.82123	9.6167	9.66081	9.73108	9.74137	9.55667	9.37188	9.54728	9.49346	8.2893	8.47252	8.65805	8.57449	chr11q12	chr11:61316725-61320798 (+), 99.94, q12.2	Hs.409065	---	NP_004102.1	NM_004111
222067_x_at	3.4761e-08	0.772784	0.504554	0.000405978	0.588438	0.000362603	0.00010086	HIST1H2BD	histone cluster 1, H2bd	1.00535	1.02956	1.63815	1.02408	1.62943	1.59113	1032.55	24.6203	1038.08	26.9626	1063.07	76.4552	1691.48	128.329	222067_x_at: HIST1H2BD; histone cluster 1, H2bd	10.0624	9.99156	9.99238	10.0005	10.0642	10.0342	9.98	9.99895	9.96973	10.0609	10.1914	9.98317	10.6445	10.8723	10.7198	10.6476	chr6p21.3	chr6:26266352-26266848 (+), 94.48, p22.1	Hs.591797	---	NP_066407.1; NP_619790.1	NM_021063; NM_138720
203214_x_at	3.58644e-08	0.110017	0.0728514	7.74854e-06	0.462671	1.01606e-05	8.73328e-05	CDC2	cell division cycle 2, G1 to S and G2 to M	-1.09797	-1.14624	-2.14048	-1.04396	-1.94949	-1.8674	2020.99	153.274	1840.66	107.26	1763.15	175.706	944.175	66.1893	203214_x_at: CDC2; cell division cycle 2, G1 to S and G2 to M	11.0302	11.0711	10.815	10.9941	10.87	10.9507	10.7796	10.7765	10.9558	10.6546	10.8302	10.674	9.72898	9.95247	9.94624	9.89287	chr10q21.1	chr10:62208241-62223768 (+), 98.76, q21.2	Hs.334562	ENSG00000170312	NP_001777.1; NP_203698.1	NM_001786; NM_033379
203971_at	3.62138e-08	0.00292117	0.559779	0.00192941	0.0154824	0.00103185	0.0010317	SLC31A1	solute carrier family 31 (copper transporters), member 1	1.05049	1.00679	-1.4184	-1.0434	-1.49002	-1.42804	595.768	1.68973	625.851	7.77803	599.816	12.1112	420.027	28.0427	203971_at: SLC31A1; solute carrier family 31 (copper transporters), member 1	9.22177	9.22005		9.21398	9.30371	9.27701	9.27141	9.30623	9.23233	9.2136	9.19988	9.26682	8.7905	8.57402	8.70818	8.77471	chr9q31-q32	chr9:115023662-115063648 (+), 80.99, q32; chr3:173802799-173804634 (-), 75.89, q26.31	Hs.532315	---	NP_001850.1	NM_001859
202431_s_at	3.69782e-08	0.15625	0.0103001	0.00352699	0.00245209	2.14182e-05	9.07516e-08	MYC	v-myc myelocytomatosis viral oncogene homolog (avian)	1.08787	1.26551	-1.39293	1.16329	-1.51533	-1.76277	1856.32	168.297	2019.44	91.6389	2349.19	61.1253	1332.67	36.3393	202431_s_at: MYC; v-myc myelocytomatosis viral oncogene homolog (avian)	10.8328	11.0127	10.6949	10.8748	11.0115	11.0542	10.9317	10.9171	11.1604	11.2119	11.1746	11.2433	10.3644	10.4284	10.336	10.3901	chr8q24.21	chr8:128817511-128822629 (+), 98.54, q24.21	Hs.202453	ENSG00000136997	NP_002458.2; XP_001129520.1	NM_002467; XM_001129520
209160_at	3.73307e-08	0.467467	0.869282	0.000286821	0.181305	3.34189e-06	3.18204e-06	AKR1C3	aldo-keto reductase family 1, member C3 (3-alpha hydroxysteroid dehydrogenase, type II)	1.03661	-1.01064	1.66921	-1.04763	1.61026	1.68696	3064.36	267.723	3176.53	128.979	3032.11	141.369	5115.04	215.469	209160_at: AKR1C3; aldo-keto reductase family 1, member C3 (3-alpha hydroxysteroid dehydrogenase, type II)	11.6131	11.7327	11.4415	11.5219	11.6747	11.6904	11.5749	11.5894	11.6478	11.587	11.5296	11.4953	12.2944	12.3237	12.2594	12.4008	chr10p15-p14	chr10:5126597-5139878 (+), 97.47, p15.1	Hs.78183	---	NP_003730.4	NM_003739
220135_s_at	3.7457e-08	0.137345	0.00211497	0.000802708	0.385558	0.00029767	0.00143427	SLC7A9	solute carrier family 7 (cationic amino acid transporter, y+ system), member 9	-1.04445	-1.06956	-1.52738	-1.02404	-1.46237	-1.42805	2274.14	42.4532	2177.35	97.0516	2126.25	38.7903	1488.92	108.188	220135_s_at: SLC7A9; solute carrier family 7 (cationic amino acid transporter, y+ system), member 9	11.13	11.1865	11.1567	11.1305	11.058	11.0317	11.0824	11.1771	11.0173	11.0635	11.0551	11.0797	10.462	10.5916	10.4384	10.6569	chr19q13.1	chr19:38013260-38052488 (-), 96.2, q13.11	Hs.408567	---	NP_055085.1	NM_014270
225262_at	3.87025e-08	0.136595	0.00190056	0.000197316	0.0222321	8.17893e-05	0.000129833	FOSL2	FOS-like antigen 2	-1.07518	-1.22222	1.4703	-1.13676	1.58084	1.79704	822.609	43.8632	765.089	51.0329	673.043	18.5749	1209.48	85.4623	225262_at: FOSL2; FOS-like antigen 2	9.74598	9.68138	9.73019	9.5724	9.53147	9.71508	9.55211	9.51	9.34502	9.38407	9.43964	9.40785	10.1984	10.1116	10.3	10.3397	chr2p23.3	chr2:28491172-28493062 (+), 81.76, p23.2	Hs.220971	ENSG00000075426	NP_005244.1	NM_005253
202107_s_at	3.98068e-08	0.685406	0.0310863	3.84297e-05	0.0254751	1.80764e-05	0.000482512	MCM2	minichromosome maintenance complex component 2	-1.03478	-1.25115	-2.36614	-1.20909	-2.2866	-1.89117	2186.78	255.755	2113.28	200.765	1747.82	46.0028	924.199	89.1787	202107_s_at: MCM2; minichromosome maintenance complex component 2	10.873	11.2795	11.0519	11.144	10.8893	10.9612	11.1302	11.1808	10.7835	10.7276	10.7563	10.8164	9.73436	9.73175	9.91058	10.0116	chr3q21	chr3:128800849-128823966 (+), 98.88, q21.3	Hs.477481	---	NP_004517.2	NM_004526
201514_s_at	4.03813e-08	0.827051	0.21639	4.96712e-05	0.23603	1.4047e-05	6.41269e-06	G3BP1	GTPase activating protein (SH3 domain) binding protein 1	1.00497	1.03066	-1.27584	1.02556	-1.28219	-1.31496	1013.09	35.158	1018.12	28.7349	1044.15	27.5185	794.051	21.2145	201514_s_at: G3BP1; GTPase activating protein (SH3 domain) binding protein 1	10.0252	9.96268	9.92268	10.0249	9.96136	10.0017	10.0442	9.95786	10.0325	10.0064	9.9932	10.0788	9.58723	9.64849	9.67675	9.61834	chr5q33.1	chr5:151131727-151164084 (+), 98.93, q33.1; chr2:135984344-135986075 (-), 91.35, q21.3	Hs.587054	ENSG00000145907	NP_005745.1; NP_938405.1	NM_005754; NM_198395
224882_at	4.04599e-08	0.936425	0.60632	9.11212e-05	0.260553	0.000459837	7.89537e-05	ACSS1	acyl-CoA synthetase short-chain family member 1	1.00133	-1.02258	1.53065	-1.02395	1.52861	1.56522	454.782	31.5502	455.388	7.04946	444.738	15.0257	696.112	43.5026	224882_at: ACSS1; acyl-CoA synthetase short-chain family member 1	8.74272	8.96359	8.77188	8.82782	8.82377	8.85365	8.80285	8.84301	8.7929	8.7445	8.78604	8.86136	9.39113	9.41462	9.38741	9.5714	chr20p11.23-p11.21	chr20:24934872-24952277 (-), 98.47, p11.21	Hs.529353	ENSG00000154930	NP_115890.2	NM_032501
209515_s_at	4.06981e-08	0.461339	0.143295	8.33022e-06	0.0857048	9.1241e-06	0.000156458	RAB27A	RAB27A, member RAS oncogene family	1.02045	-1.07954	1.53927	-1.10162	1.50842	1.6617	243.047	7.67524	248.018	9.9104	225.139	17.984	374.115	16.1266	209515_s_at: RAB27A; RAB27A, member RAS oncogene family	7.8645	7.97591	7.92969	7.9281	7.96673	8.02872	7.91336	7.90497	7.89247	7.72835	7.69698	7.92706	8.60901	8.45911	8.56368	8.55346	chr15q15-q21.1	chr15:53283429-53349877 (-), 95.23, q21.3	Hs.654978	---	NP_004571.2; NP_899057.1; NP_899058.1; NP_899059.1	NM_004580; NM_183234; NM_183235; NM_183236
1557128_at	4.16645e-08	0.0114161	0.548564	6.41128e-05	0.0182998	0.000104398	0.00012881	FAM111B	family with sequence similarity 111, member B	1.24656	-1.05034	-2.31903	-1.30931	-2.8908	-2.20789	155.449	14.7468	193.776	9.85879	147.999	18.6073	67.032	7.95519	1557128_at: FAM111B; family with sequence similarity 111, member B	7.24755	7.33537	7.09639	7.42203	7.63042	7.67248	7.58504	7.49939	7.38244	7.22188	6.93615	7.2612	6.13604	6.13498	5.78623	6.17664	chr11q12.1	chr11:58631242-58649052 (+), 90.65, q12.1	Hs.186579	---	NP_945185.1	NM_198947
205436_s_at	4.31695e-08	0.950895	0.313944	0.000256334	0.183302	4.09446e-06	8.60348e-06	H2AFX	H2A histone family, member X	-1.00463	-1.05484	-1.64153	-1.04999	-1.63397	-1.55618	3108.81	253.999	3094.49	142.121	2947.17	138.84	1893.85	70.305	205436_s_at: H2AFX; H2A histone family, member X	11.5442	11.7605	11.4966	11.5933	11.567	11.6844	11.5949	11.5312	11.5187	11.4623	11.4965	11.6182	10.9417	10.8546	10.8283	10.9208	chr11q23.2-q23.3	chr11:118469796-118471387 (-), 90.22, q23.3	Hs.477879	---	NP_002096.1	NM_002105
203038_at	4.36571e-08	0.197234	0.86067	5.47332e-05	0.194516	4.60988e-05	5.24144e-05	PTPRK	protein tyrosine phosphatase, receptor type, K	-1.02189	-1.00292	1.20147	1.01891	1.22776	1.20498	3466.14	83.6884	3391.9	56.1262	3456.04	67.1315	4164.45	110.985	203038_at: PTPRK; protein tyrosine phosphatase, receptor type, K	11.7271	11.7322	11.7774	11.7985	11.7576	11.7009	11.7328	11.7196	11.7727	11.7227	11.7831	11.7402	11.9908	11.9897	12.0554	12.0582	chr6q22.2-q22.3	chr6:128331624-128883206 (-), 99.2, q22.33	Hs.155919	ENSG00000152894	NP_002835.2	NM_002844
204053_x_at	4.40844e-08	0.00729468	0.00439262	0.000579609	0.525991	0.000261156	0.000163854	PTEN	phosphatase and tensin homolog (mutated in multiple advanced cancers 1)	-1.07186	-1.08355	1.23521	-1.01091	1.32397	1.33841	654.383	17.4449	610.511	13.1175	603.923	14.5214	808.297	36.5582	204053_x_at: PTEN; phosphatase and tensin homolog (mutated in multiple advanced cancers 1)	9.35729	9.3097	9.40258	9.34486	9.29525	9.22168	9.25408	9.24348	9.26123	9.18776	9.23992	9.26272	9.57475	9.63751	9.7228	9.69544	chr10q23.3	chr10:89613415-89715263 (+), 92.05, q23.31; chr9:33665383-33667446 (-), 87.84, p13.3	Hs.500466	---	NP_000305.3	NM_000314
220651_s_at	4.46219e-08	0.0696301	0.00533282	6.85045e-05	0.0126774	0.000459092	0.000958157	MCM10	minichromosome maintenance complex component 10	-1.19535	-1.43996	-3.34901	-1.20463	-2.8017	-2.32577	225.006	30.4881	188.234	13.8207	156.258	11.5982	67.1857	12.0219	220651_s_at: MCM10; minichromosome maintenance complex component 10	7.63701	8.07229	7.75702	7.75152	7.41145	7.53996	7.6646	7.59765	7.37157	7.14109	7.36733	7.25895	5.89266	5.76791	6.29505	6.25396	chr10p13	chr10:13274287-13291845 (+), 90.77, p13	Hs.198363	ENSG00000065328	NP_060988.3; NP_877428.1	NM_018518; NM_182751
205345_at	4.54654e-08	0.0873698	0.0135161	3.85812e-05	0.0499016	0.00058979	0.00030339	BARD1	BRCA1 associated RING domain 1	-1.15566	-1.29007	-2.54806	-1.11631	-2.20485	-1.97513	434.261	49.7014	375.768	13.8566	336.617	24.9206	170.428	21.6836	205345_at: BARD1; BRCA1 associated RING domain 1	8.55121	8.95642	8.75512	8.75851	8.4895	8.57599	8.53354	8.61282	8.49502	8.33737	8.46749	8.26802	7.17134	7.42301	7.62334	7.39904	chr2q34-q35	chr2:215301521-215382611 (-), 99.88, q35	Hs.591642	---	NP_000456.1	NM_000465
210559_s_at	4.64025e-08	0.120319	0.0656827	3.4591e-05	0.388876	0.000139551	8.90377e-05	CDC2	cell division cycle 2, G1 to S and G2 to M	-1.08351	-1.13401	-2.09379	-1.04661	-1.93242	-1.84637	2426.93	171.525	2239.88	113.237	2140.13	190.539	1159.11	107.796	210559_s_at: CDC2; cell division cycle 2, G1 to S and G2 to M	11.2358	11.3732	11.1262	11.2337	11.1395	11.2251	11.0777	11.0691	11.2304	10.9621	11.0762	10.9686	9.96501	10.2252	10.2717	10.2334	chr10q21.1	chr10:62209903-62223768 (+), 99.62, q21.2	Hs.334562	ENSG00000170312	NP_001777.1; NP_203698.1	NM_001786; NM_033379
212152_x_at	4.69199e-08	0.0371611	3.72144e-05	0.0022253	0.000662429	0.000385769	3.64093e-05	ARID1A	AT rich interactive domain 1A (SWI-like)	-1.04487	-1.16475	1.1137	-1.11473	1.16367	1.29718	1257.46	25.5622	1203.46	30.5611	1079.59	21.1433	1400.43	44.2753	212152_x_at: ARID1A; AT rich interactive domain 1A (SWI-like)	10.3184	10.2675	10.3242	10.2742	10.194	10.2597	10.2089	10.2679	10.082	10.0589	10.1132	10.0502	10.3867	10.4587	10.4959	10.4631	chr1p35.3	chr1:26896519-26981188 (+), 99.01, p36.11	Hs.468972	ENSG00000117713	NP_006006.3; NP_624361.1	NM_006015; NM_139135
203315_at	4.70804e-08	0.0395364	0.0720826	7.25038e-05	0.190738	0.00122823	0.00108532	LOC729030; NCK2	NCK adaptor protein 2; similar to NCK adaptor protein 2	1.06358	1.05044	1.3521	-1.0125	1.27127	1.28717	1671	63.1635	1777.24	21.6573	1755.29	20.3563	2259.36	103.275	203315_at: LOC729030; NCK2; NCK adaptor protein 2; similar to NCK adaptor protein 2	10.72	10.6669	10.7762	10.6598	10.7725	10.8004	10.7936	10.8149	10.7759	10.7566	10.7797	10.7974	11.152	11.044	11.1678	11.1983	chr2q12; chr2q12.2	chr2:105834750-105877156 (+), 96.45, q12.2	Hs.529244	---	NP_001004720.1; NP_001004722.1; NP_003572.2; XP_001129105.1	NM_001004720; NM_001004722; NM_003581; XM_001129105
204667_at	4.76741e-08	0.0577601	0.0348246	3.70681e-05	0.496459	7.79755e-05	9.29004e-05	FOXA1	forkhead box A1	1.11137	1.1332	1.73158	1.01964	1.55806	1.52804	434.166	31.8109	482.518	17.9146	491.997	18.7868	751.793	46.3493	204667_at: FOXA1; forkhead box A1	8.85834	8.79793	8.60509	8.77502	8.95955	8.92227	8.83545	8.93744	9.00302	8.9664	8.8755	8.92193	9.54671	9.62658	9.60902	9.426	chr14q12-q13	chr14:37128943-37133990 (-), 91.16, q21.1	Hs.163484	---	NP_004487.2	NM_004496
204767_s_at	4.83605e-08	0.638978	0.119668	0.000248955	0.041362	4.94842e-06	4.05617e-05	FEN1	flap structure-specific endonuclease 1	-1.0498	-1.18283	-2.41342	-1.12672	-2.29894	-2.04037	1445.4	223.39	1376.84	100.04	1221.98	48.1791	598.902	47.4239	204767_s_at: FEN1; flap structure-specific endonuclease 1	10.2693	10.7756	10.3915	10.503	10.2787	10.4305	10.4535	10.5342	10.2983	10.1692	10.2693	10.2799	9.20527	9.08609	9.23618	9.36363	chr11q12	chr1:91566396-91568399 (+), 94.04, p22.2; chr11:61316968-61321284 (+), 98.67, q12.2	Hs.409065	---	NP_004102.1	NM_004111
36711_at	4.84182e-08	4.66927e-05	0.0293747	0.0043089	6.11898e-05	0.000354575	0.00738788	MAFF	v-maf musculoaponeurotic fibrosarcoma oncogene homolog F (avian)	1.19777	-1.06421	-1.25224	-1.27469	-1.4999	-1.17669	1006.84	15.0942	1205.96	28.5825	946.087	33.0617	804.027	50.7326	36711_at: MAFF; v-maf musculoaponeurotic fibrosarcoma oncogene homolog F (avian)	10.0031	9.98203	9.95635	9.96051	10.2735	10.2523	10.1957	10.2212	9.84463	9.83916	9.93603	9.92085	9.73142	9.59766	9.5462	9.72045	chr22q13.1	chr22:36939806-36942460 (+), 74.58, q13.1	Hs.517617	---	NP_036455.1; NP_690617.1	NM_012323; NM_152878
202655_at	4.85621e-08	0.804049	0.00346474	1.44953e-07	0.00590288	0.000482564	0.00177152	ARMET	arginine-rich, mutated in early stage tumors	-1.00798	-1.21594	-1.54256	-1.20631	-1.53034	-1.26861	1011	22.2176	1002.99	68.0883	831.452	48.3543	655.405	14.4231	202655_at: ARMET; arginine-rich, mutated in early stage tumors	9.93627	9.98095	10.0055	10.0025	9.85642	9.93707	9.98765	10.0893	9.63065	9.63371	9.72142	9.80497	9.37888	9.3203	9.33836	9.38637	chr3p21.1	chr3:51397526-51401815 (+), 91.48, p21.31	Hs.436446	ENSG00000145050	NP_006001.2	NM_006010
219866_at	4.90749e-08	0.306818	0.0493635	0.000132302	0.119244	0.000258087	5.68681e-05	CLIC5	chloride intracellular channel 5	1.05246	1.13898	-1.82112	1.08221	-1.91666	-2.07422	399.453	31.7962	420.407	19.3667	454.967	32.528	219.344	22.9743	219866_at: CLIC5; chloride intracellular channel 5	8.59261	8.50431	8.76981	8.68706	8.7299	8.62599	8.78788	8.71416	8.78968	8.80765	8.73907	8.97138	7.96023	7.61651	7.81121	7.69693	chr6p21.1-p12.1	chr6:45977492-46091545 (-), 99.2, p12.3	Hs.485489	ENSG00000112782	NP_058625.2	NM_016929
228453_at	5.08222e-08	0.0112791	0.00217192	0.000330021	0.0757999	0.000146127	1.847e-05	KIAA1632	KIAA1632	-1.09744	-1.15612	1.23343	-1.05347	1.35362	1.42599	151.312	5.89825	137.878	2.57174	130.88	5.32766	186.633	7.72972	228453_at: KIAA1632; KIAA1632	7.30147	7.2575	7.16563	7.23763	7.14466	7.09033	7.10744	7.0858	7.10143	7.03569	7.03019	6.9575	7.5918	7.50109	7.48247	7.59718	chr18q12.3-q21.1	chr18:41681572-41682532 (-), 97.1, q12.3	Hs.514843	---	NP_066015.2	NM_020964
1558703_at	5.19792e-08	0.386836	0.0161089	0.000547752	0.00109903	0.000134936	3.2394e-06	SLC46A1	solute carrier family 46, member 1	1.03124	-1.14157	1.34196	-1.17723	1.3013	1.53194	1109.82	68.9687	1144.5	19.0008	972.193	36.6469	1489.34	52.9545	1558703_at: SLC46A1; solute carrier family 46, member 1	10.1982	10.1759	10.0026	10.0793	10.1749	10.169	10.1732	10.1243	9.88463	10.001	9.92165	9.89011	10.5561	10.5638	10.4625	10.5766	chr17q11.2	chr17:23745793-23757355 (-), 77.85, q11.2	Hs.446689	---	NP_542400.2	NM_080669
221861_at	5.28529e-08	0.528909	0.000263394	0.00261617	0.00671536	0.00104078	0.00121837	---	MRNA; cDNA DKFZp762M127 (from clone DKFZp762M127)	-1.01684	-1.17013	1.43121	-1.15075	1.45531	1.6747	593.71	14.1494	583.879	25.9297	507.389	4.97867	849.727	72.8763	221861_at: ---; MRNA; cDNA DKFZp762M127 (from clone DKFZp762M127)	9.25639	9.17232	9.21256	9.21196	9.10463	9.18605	9.20231	9.26081	8.97735	9.00041	8.99756	8.97227	9.55788	9.70168	9.83075	9.81671	---	chr11:74648816-74651158 (-), 93.97, q13.4	Hs.568928	---	---	---
204388_s_at	5.35739e-08	0.120093	0.696012	0.000554229	0.0647786	0.000220766	0.000941157	MAOA	monoamine oxidase A	-1.1399	1.02263	2.96729	1.1657	3.38241	2.90161	97.7048	9.0279	85.7135	9.58122	99.9163	7.11411	289.918	59.5665	204388_s_at: MAOA; monoamine oxidase A	6.76862	6.64415	6.55245	6.45787	6.57603	6.5247	6.32466	6.2331	6.78226	6.6266	6.54803	6.60306	7.90036	7.91037	8.33599	8.47995	chrXp11.3	chrX:43400525-43489001 (+), 98.03, p11.3	Hs.183109	---	NP_000231.1	NM_000240
221481_x_at	5.49191e-08	0.00699279	0.0828304	0.000208231	0.0385019	1.29592e-05	0.000114672	HNRPD	heterogeneous nuclear ribonucleoprotein D (AU-rich element RNA binding protein 1, 37kDa)	1.09068	1.04046	-1.18823	-1.04827	-1.29598	-1.23631	4291.57	136.071	4680.73	133.835	4465.21	57.163	3611.72	99.9972	221481_x_at: HNRPD; heterogeneous nuclear ribonucleoprotein D (AU-rich element RNA binding protein 1, 37kDa)	12.0005	12.0692	12.097	12.1002	12.1742	12.1436	12.2141	12.2364	12.1225	12.1118	12.1124	12.151	11.8598	11.8177	11.7639	11.8308	chr4q21.1-q21.2	chr4:83494010-83514143 (-), 88.44, q21.22	Hs.480073	ENSG00000138668	NP_001003810.1; NP_002129.2; NP_112737.1; NP_112738.1	NM_001003810; NM_002138; NM_031369; NM_031370
219990_at	5.60175e-08	0.385477	0.0383924	5.11686e-05	0.0177853	0.000215183	0.000426856	E2F8	E2F transcription factor 8	-1.07852	-1.24668	-2.6643	-1.15592	-2.47032	-2.13711	408.054	53.1724	378.345	23.131	327.312	21.2267	153.156	21.0052	219990_at: E2F8; E2F transcription factor 8	8.44911	8.82564	8.82171	8.55662	8.62088	8.5898	8.60871	8.42642	8.48026	8.32558	8.34119	8.26218	7.01159	7.16602	7.35333	7.46321	chr11p15.1	chr11:19202189-19210494 (-), 94.6, p15.1	Hs.523526	---	NP_078956.2	NM_024680
221020_s_at	5.688e-08	0.625051	0.00347815	0.000654696	0.00234718	0.000564361	2.49177e-05	SLC25A32	solute carrier family 25, member 32	-1.00865	1.17352	-1.26139	1.18368	-1.25057	-1.48027	199.266	4.35106	197.557	5.04868	233.844	11.3311	157.974	7.45477	221020_s_at: SLC25A32; solute carrier family 25, member 32	7.62276	7.68076	7.64124	7.60843	7.65022	7.65645	7.57496	7.62144	7.94265	7.8379	7.90641	7.78553	7.29432	7.22337	7.38894	7.30275	chr8q22.3	chr8:104480372-104496469 (-), 87.06, q22.3	Hs.654812	---	NP_110407.2	NM_030780
212141_at	5.68984e-08	0.599992	0.171	0.000637309	0.207141	3.62918e-05	0.00012755	MCM4	minichromosome maintenance complex component 4	-1.04432	-1.1268	-2.14161	-1.07899	-2.05073	-1.90061	510.515	61.5442	488.85	35.2196	453.064	37.2501	238.379	7.9104	212141_at: MCM4; minichromosome maintenance complex component 4	8.76058	9.18836	8.97734	9.02492	8.83327	8.85169	9.04267	8.99415	8.77946	8.70145	8.821	8.9781	7.95104	7.90834	7.89172	7.83496	chr8q11.2	chr8:49036051-49053631 (+), 83.89, q11.21	Hs.460184	---	NP_005905.2; NP_877423.1	NM_005914; NM_182746
1554679_a_at	5.81499e-08	0.455516	0.224408	4.77007e-05	0.414938	0.000226235	0.00010296	LAPTM4B	lysosomal associated protein transmembrane 4 beta	-1.02256	-1.0421	-1.45505	-1.0191	-1.42295	-1.39627	1838.21	89.2372	1797.65	42.1803	1763.95	63.3059	1263.33	68.1677	1554679_a_at: LAPTM4B; lysosomal associated protein transmembrane 4 beta	10.8084	10.7965	10.9445	10.822	10.8227	10.7855	10.8544	10.7838	10.7065	10.8023	10.8025	10.8242	10.2224	10.2711	10.4044	10.3079	chr8q22.1	chr8:98857413-98932878 (+), 99.85, q22.1	Hs.492314	ENSG00000104341	NP_060877.3	NM_018407
1568678_s_at	5.8606e-08	0.100857	0.0376589	9.39274e-05	0.258941	0.000874197	0.000462245	FGFR1OP	FGFR1 oncogene partner	-1.0478	-1.07041	-1.43895	-1.02158	-1.37331	-1.3443	754.52	29.7394	720.102	12.0587	704.888	20.6157	524.355	29.7474	1568678_s_at: FGFR1OP; FGFR1 oncogene partner	9.47242	9.59274	9.59303	9.57602	9.4767	9.47657	9.48726	9.52709	9.43506	9.41544	9.48904	9.5036	9.02084	8.92097	9.07912	9.10956	chr6q27	chr6:167354593-167373793 (+), 89.12, q27	Hs.487175	---	NP_008976.1; NP_919410.1	NM_007045; NM_194429
212741_at	5.86958e-08	0.0296561	0.395303	0.0020327	0.00978109	0.00127755	0.00235935	MAOA	monoamine oxidase A	-1.13465	1.03768	3.0012	1.1774	3.40532	2.89223	300.822	17.7586	265.123	17.4778	312.156	17.5153	902.828	215.262	212741_at: MAOA; monoamine oxidase A	8.3263	8.27682	8.17565	8.14477	8.01516	8.14223	7.92855	8.10661	8.3842	8.22987	8.3139	8.20978	9.4427	9.54173	10.1483	10.0157	chrXp11.3	chrX:43488632-43491008 (+), 98.63, p11.3	Hs.183109	---	NP_000231.1	NM_000240
229097_at	5.88858e-08	0.0277279	0.0255199	2.73785e-05	0.996511	3.21068e-05	2.5264e-05	DIAPH3	diaphanous homolog 3 (Drosophila)	-1.1504	-1.15062	-1.79898	-1.00019	-1.56379	-1.5635	594.249	44.0106	516.558	28.876	516.461	24.5531	330.325	18.8726	229097_at: DIAPH3; diaphanous homolog 3 (Drosophila)	9.07405	9.30182	9.17667	9.29505	8.89721	9.06909	9.00466	9.07326	9.08796	8.96533	8.94302	9.04887	8.31768	8.27739	8.45506	8.41377	chr13q21.2	chr13:59137717-59138451 (-), 85.25, q21.2	Hs.283127	---	NP_001035982.1; NP_112194.2	NM_001042517; NM_030932
222680_s_at	5.97233e-08	0.319092	0.00740372	3.76755e-05	0.0146037	6.63066e-05	0.000647163	DTL	denticleless homolog (Drosophila)	-1.1201	-1.50385	-3.81498	-1.34261	-3.40593	-2.53681	333.355	49.3661	297.612	39.4673	221.667	17.0667	87.3804	15.9918	222680_s_at: DTL; denticleless homolog (Drosophila)	8.06883	8.57171	8.33599	8.497	7.96978	8.13517	8.31975	8.40554	7.82873	7.61695	7.84549	7.86432	6.26247	6.15207	6.70897	6.60022	chr1q32.1-q32.2	chr1:210275702-210344971 (+), 96.34, q32.3	Hs.656473	ENSG00000143476	NP_057532.1	NM_016448
214452_at	6.10786e-08	0.176478	0.777539	0.0008595	0.0993229	0.000962484	0.00158564	BCAT1	branched chain aminotransferase 1, cytosolic	-1.06719	1.00842	-2.10334	1.07618	-1.97091	-2.12104	172.491	9.61084	161.631	10.5264	173.943	4.68595	82.0083	12.4463	214452_at: BCAT1; branched chain aminotransferase 1, cytosolic	7.37622	7.47011	7.52014	7.34835	7.24791	7.44997	7.36847	7.27082	7.49552	7.40902	7.41959	7.4442	6.2069	6.61838	6.411	6.14608	chr12pter-q12	chr12:24861822-24993363 (-), 99.83, p12.1	Hs.438993	---	NP_005495.2	NM_005504
202708_s_at	6.14315e-08	0.823051	0.030832	3.94805e-05	0.0250936	5.10465e-05	9.73147e-06	HIST2H2BE	histone cluster 2, H2be	1.00912	-1.1069	1.50517	-1.11699	1.49156	1.66607	118.262	6.28521	119.34	6.63013	106.84	5.12081	178.003	9.76862	202708_s_at: HIST2H2BE; histone cluster 2, H2be	6.86816	6.98001	6.79478	6.89431	6.80561	6.98627	6.85985	6.93733	6.77205	6.74727	6.79618	6.63665	7.41697	7.39488	7.53946	7.54519	chr1q21-q23	chr1:148122633-148124856 (-), 86.82, q21.2	Hs.2178	---	NP_003519.1	NM_003528
234976_x_at	6.18092e-08	0.230973	0.00328531	4.08938e-05	0.0215434	6.66427e-05	0.000539002	SLC4A5	Solute carrier family 4, sodium bicarbonate cotransporter, member 5	-1.07309	-1.24975	-2.04374	-1.16463	-1.90454	-1.63532	103.488	7.71258	96.4394	7.58524	82.8067	3.93832	50.6365	4.85053	234976_x_at: SLC4A5; Solute carrier family 4, sodium bicarbonate cotransporter, member 5	6.63217	6.84395	6.61971	6.66592	6.60648	6.46553	6.54819	6.73279	6.40836	6.43025	6.2726	6.37049	5.46434	5.80401	5.69118	5.66841	chr2p13	chr2:74296672-74298729 (+), 59.63, p13.1	Hs.656447	---	NP_067019.3; NP_201580.2; NP_597812.1; NP_597813.1	NM_021196; NM_033323; NM_133478; NM_133479
207174_at	6.40556e-08	0.135849	0.360118	0.000121435	0.712132	0.000556641	7.0577e-05	GPC5	glypican 5	1.07173	1.05598	-1.77878	-1.01491	-1.90637	-1.87836	66.0477	4.67765	70.7852	1.651	69.745	5.70371	37.1309	3.49918	207174_at: GPC5; glypican 5	6.09506	5.97553	5.9412	6.15916	6.15095	6.10777	6.1338	6.18781	6.22572	5.98781	6.2154	6.05255	5.01718	5.27286	5.3422	5.20601	chr13q32	chr13:90849220-92317486 (+), 98.74, q31.3	Hs.655675	---	NP_004457.1	NM_004466
213324_at	6.41339e-08	0.781894	0.056788	0.00015026	0.00702005	3.88929e-05	1.02832e-05	SRC	v-src sarcoma (Schmidt-Ruppin A-2) viral oncogene homolog (avian)	1.00611	-1.05678	1.24211	-1.06324	1.23457	1.31264	430.365	16.1229	432.993	9.59961	407.241	8.56349	534.561	15.4085	213324_at: SRC; v-src sarcoma (Schmidt-Ruppin A-2) viral oncogene homolog (avian)	8.78134	8.78137	8.76496	8.66689	8.74857	8.73753	8.80492	8.74073	8.6888	8.68604	8.62392	8.67923	9.02499	9.0883	9.0277	9.10605	chr20q12-q13	chr20:35458242-35467778 (+), 83.54, q11.23	Hs.195659	ENSG00000197122	NP_005408.1; NP_938033.1	NM_005417; NM_198291
225698_at	6.42772e-08	0.404546	0.887367	2.72685e-05	0.555807	8.36764e-06	6.9518e-05	C5orf26	chromosome 5 open reading frame 26	-1.02444	-1.00474	1.40212	1.0196	1.43638	1.40877	1617.56	70.0366	1578.98	44.7192	1609.93	82.2606	2268.02	83.3703	225698_at: C5orf26; chromosome 5 open reading frame 26	10.6958	10.7156	10.6495	10.5734	10.6606	10.6327	10.639	10.565	10.7168	10.7018	10.633	10.5538	11.165	11.1681	11.0667	11.186	chr5q21-q22	chr5:111524457-111526057 (+), 95.95, q22.2	Hs.12082	---	NP_443726.1	NM_053000
212224_at	6.5421e-08	0.235995	0.654648	0.000119263	0.737583	0.000605183	9.24278e-05	ALDH1A1	aldehyde dehydrogenase 1 family, member A1	1.02752	1.01735	1.51468	-1.01	1.47411	1.48885	1727.41	61.9916	1774.95	32.4225	1757.38	105.772	2616.48	164.138	212224_at: ALDH1A1; aldehyde dehydrogenase 1 family, member A1	10.6918	10.7477	10.7572	10.8181	10.7721	10.7793	10.8308	10.7914	10.7474	10.7079	10.9009	10.7531	11.2717	11.2739	11.4297	11.4298	chr9q21.13	chr9:74705406-74757791 (-), 97.58, q21.13	Hs.76392	---	NP_000680.2	NM_000689
209971_x_at	6.56196e-08	0.764711	0.00313637	1.82324e-05	0.0397631	0.000466263	1.92637e-06	JTV1	JTV1 gene	1.01086	1.10383	-1.304	1.09197	-1.31816	-1.4394	1668.64	52.0849	1686.76	92.7093	1841.89	47.8296	1279.63	38.1016	209971_x_at: JTV1; JTV1 gene	10.6428	10.7509	10.703	10.719	10.6398	10.6616	10.7738	10.7985	10.8068	10.8227	10.8747	10.8823	10.2872	10.3425	10.2835	10.371	chr7p22	chr7:6028406-6030803 (+), 86.77, p22.1	Hs.301613	---	NP_006294.2	NM_006303
208956_x_at	6.56561e-08	0.908808	0.0544913	9.1518e-05	0.0201823	0.000250516	0.000529282	DUT	dUTP pyrophosphatase	-1.008	-1.14032	-2.08727	-1.13127	-2.07071	-1.83042	917.531	79.226	910.25	50.6018	804.625	43.7881	439.584	49.9524	208956_x_at: DUT; dUTP pyrophosphatase	9.67301	9.95353	9.80429	9.91909	9.75839	9.76352	9.91775	9.87416	9.70983	9.53197	9.67213	9.68813	8.75433	8.53893	8.8927	8.90467	chr15q15-q21.1	chr15:46411717-46421908 (+), 93.11, q21.1	Hs.527980	ENSG00000128951	NP_001020419.1; NP_001020420.1; NP_001939.1	NM_001025248; NM_001025249; NM_001948
203439_s_at	6.62927e-08	0.0146255	0.276639	0.000471106	0.0612912	0.00105369	0.000680681	STC2	stanniocalcin 2	-1.2183	-1.07056	-2.91332	1.13801	-2.39129	-2.72131	228.524	18.9866	187.575	15.0692	213.462	16.3006	78.4409	15.2693	203439_s_at: STC2; stanniocalcin 2	7.70664	7.76622	7.97355	7.88353	7.39375	7.51785	7.62833	7.65106	7.83973	7.59112	7.80437	7.70325	6.23247	5.93936	6.30081	6.62015	chr5q35.2	chr5:172676676-172688043 (-), 95.6, q35.2	Hs.233160	---	NP_003705.1	NM_003714
211048_s_at	6.70834e-08	0.308412	0.000467851	0.000762305	0.0603153	0.000146537	0.00138234	PDIA4	protein disulfide isomerase family A, member 4	-1.02898	-1.10055	-1.44381	-1.06956	-1.40315	-1.3119	1113.42	14.9891	1082.07	52.2945	1011.69	20.6062	771.169	45.378	211048_s_at: PDIA4; protein disulfide isomerase family A, member 4	10.1099	10.1164	10.1073	10.1491	10.0459	10.1778	10.0241	10.0656	9.98653	10.0109	9.94095	9.99091	9.47286	9.59886	9.68049	9.60379	chr7q35	chr7:148331475-148356668 (-), 89.19, q36.1	Hs.93659	---	NP_004902.1	NM_004911
206102_at	6.80966e-08	0.177202	0.011921	5.2521e-05	0.0223512	0.000167629	0.000845738	GINS1	GINS complex subunit 1 (Psf1 homolog)	-1.08018	-1.20545	-1.95294	-1.11597	-1.80798	-1.6201	836.262	66.8259	774.187	42.9312	693.737	26.6677	428.206	40.9378	206102_at: GINS1; GINS complex subunit 1 (Psf1 homolog)	9.59655	9.82181	9.78444	9.61463	9.48003	9.60885	9.67226	9.6182	9.4815	9.37979	9.40012	9.48836	8.70673	8.55207	8.81994	8.86955	chr20p11.21	chr20:25336362-25375949 (+), 42.46, p11.21	Hs.658464	---	NP_066545.3	NM_021067
210983_s_at	6.82234e-08	0.594549	0.1001	0.00159877	0.0379524	0.000151902	5.29433e-05	MCM7	minichromosome maintenance complex component 7	-1.0484	-1.17099	-2.03452	-1.11693	-1.9406	-1.73744	1297.32	177.76	1237.43	80.4883	1107.88	51.5072	637.655	9.4449	210983_s_at: MCM7; minichromosome maintenance complex component 7	10.1612	10.5972	10.2375	10.3308	10.1587	10.2279	10.3352	10.3616	10.1779	10.0293	10.1553	10.0872	9.28643	9.33731	9.32217	9.32014	chr7q21.3-q22.1	chr7:99528854-99535296 (-), 96.03, q22.1	Hs.438720	---	NP_005907.3; NP_877577.1	NM_005916; NM_182776
211713_x_at	6.84356e-08	0.203789	0.00752493	8.22172e-05	0.0403834	0.000148304	0.000929146	KIAA0101	KIAA0101	-1.06504	-1.17707	-1.86243	-1.10519	-1.7487	-1.58226	366.337	22.7774	343.966	21.674	311.228	11.2977	196.698	18.1738	211713_x_at: KIAA0101; KIAA0101	8.3882	8.51258	8.59826	8.5605	8.35357	8.55291	8.40765	8.38203	8.33379	8.20934	8.30225	8.27906	7.58413	7.43471	7.72434	7.71712	chr15q22.31	chr15:62444265-62460682 (-), 71.47, q22.31	---	---	NP_001025160.1; NP_055551.1	NM_001029989; NM_014736
219633_at	6.95893e-08	0.224996	0.265513	3.78479e-06	0.771943	0.000335048	5.80872e-05	C20orf121	chromosome 20 open reading frame 121	-1.04072	-1.03102	-1.39619	1.0094	-1.34157	-1.35418	369.049	11.0473	354.611	18.2084	357.945	14.1748	264.326	6.10628	219633_at: C20orf121; chromosome 20 open reading frame 121	8.48108	8.57183	8.5007	8.55512	8.4228	8.44157	8.43387	8.57661	8.54728	8.47474	8.40948	8.49947	8.08048	8.02837	8.06641	8.00828	chr20q13.12	chr20:42537958-42552626 (+), 93.89, q13.12	Hs.283869	ENSG00000124120	NP_001034288.1; NP_077307.2	NM_001039199; NM_024331
211072_x_at	7.03116e-08	0.753646	0.378503	3.03652e-05	0.652138	0.000118256	5.30287e-06	TUBA1B	tubulin, alpha 1b	-1.00824	-1.01947	-1.29666	-1.01114	-1.28607	-1.2719	15159.7	503.19	15035.9	570.862	14870.3	327.925	11691.4	266.694	211072_x_at: TUBA1B; tubulin, alpha 1b	13.8464	13.953	13.8599	13.8902	13.7925	13.8919	13.9085	13.9085	13.8926	13.816	13.863	13.8679	13.4732	13.5094	13.5153	13.5536	chr12q13.12	chr11:89655392-89656994 (+), 93.14, q14.3; chr12:47949513-47953234 (+), 76.97, q13.12; chr12:4780...	Hs.524390	---	NP_006073.2	NM_006082
205527_s_at	7.06263e-08	0.697944	0.348268	0.00108015	0.493044	0.000263755	0.00011244	GEMIN4	gem (nuclear organelle) associated protein 4	1.01609	1.04026	-1.4504	1.02379	-1.47374	-1.5088	172.013	11.5544	174.781	8.57963	178.939	7.66242	118.597	1.61238	205527_s_at: GEMIN4; gem (nuclear organelle) associated protein 4	7.38263	7.55956	7.41125	7.3426	7.39873	7.38524	7.47162	7.53685	7.52565	7.4483	7.54261	7.41275	6.8981	6.86466	6.9108	6.88574	chr17p13	chr17:594608-597478 (-), 97.98, p13.3	Hs.499620	---	NP_056536.2	NM_015721
206664_at	7.26197e-08	0.9308	0.355399	1.16687e-05	0.510129	7.78544e-05	1.37849e-05	SI	sucrase-isomaltase (alpha-glucosidase)	1.02613	1.12371	5.32021	1.09509	5.18471	4.73449	166.269	28.8603	170.614	41.8967	186.839	29.0864	884.586	164.429	206664_at: SI; sucrase-isomaltase (alpha-glucosidase)	7.63905	7.41495	7.37544	7.01166	7.74707	7.61164	7.21081	6.95305	7.77107	7.67626	7.32071	7.36202	9.75484	9.51519	10.125	9.68985	chr3q25.2-q26.2	chr3:166179380-166278976 (-), 98.89, q26.1	Hs.429596	---	NP_001032.1	NM_001041
226517_at	7.37509e-08	0.00123851	0.129135	0.000880113	0.0455633	0.00218299	0.000674162	BCAT1	branched chain aminotransferase 1, cytosolic	-1.14905	-1.05778	-1.83589	1.08628	-1.59775	-1.7356	571.418	19.6659	497.298	17.044	540.204	28.8515	311.248	35.7028	226517_at: BCAT1; branched chain aminotransferase 1, cytosolic	9.16567	9.08796	9.20736	9.17002	9.02619	8.9529	8.93822	8.91204	9.18152	9.03378	9.07786	9.01024	8.12106	8.3341	8.47766	8.16691	chr12pter-q12	chr12:24858870-24861861 (-), 80.9, p12.1	Hs.438993	---	NP_005495.2	NM_005504
206249_at	7.65525e-08	0.0583144	0.624242	0.000202115	0.0491514	0.000175349	4.46356e-06	MAP3K13	mitogen-activated protein kinase kinase kinase 13	-1.1015	-1.01923	-1.49525	1.08071	-1.35747	-1.46704	613.794	38.4415	557.237	28.6863	602.212	11.8228	410.495	12.8388	206249_at: MAP3K13; mitogen-activated protein kinase kinase kinase 13	9.29346	9.24522	9.35777	9.1414	9.20777	9.12644	9.02546	9.12315	9.26845	9.24212	9.22323	9.20187	8.67808	8.68524	8.73491	8.62453	chr3q27	chr3:186563663-186683321 (+), 98.82, q27.2	Hs.656069	---	NP_004712.1	NM_004721
219588_s_at	7.76623e-08	0.349684	0.206046	0.000191364	0.332461	0.000121997	3.82697e-05	NCAPG2	non-SMC condensin II complex, subunit G2	-1.07443	-1.10731	-1.98496	-1.03061	-1.84746	-1.79259	214.594	25.0959	199.729	5.99273	193.797	9.55691	108.11	8.20838	219588_s_at: NCAPG2; non-SMC condensin II complex, subunit G2	7.50798	7.92353	7.73674	7.78313	7.65579	7.62064	7.59495	7.69429	7.6925	7.57782	7.52373	7.59438	6.73117	6.6329	6.75349	6.89558	chr7q36.3	chr7:158116888-158175348 (-), 98.47, q36.3	Hs.18616	ENSG00000146918	NP_060230.5	NM_017760
228964_at	7.84369e-08	0.101275	0.827413	0.000720606	0.190742	0.000274267	0.0001955	PRDM1	PR domain containing 1, with ZNF domain	-1.07308	1.01452	2.0018	1.08867	2.1481	1.97314	120.499	5.12328	112.292	6.53363	122.249	11.3027	241.214	29.9641	228964_at: PRDM1; PR domain containing 1, with ZNF domain	6.9785	6.85746	6.94928	6.86235	6.89434	6.86067	6.77418	6.70787	7.02173	7.06087	6.77905	6.85439	7.72373	7.77857	8.07305	8.04768	chr6q21-q22.1	chr6:106663866-106664502 (+), 95.34, q21	Hs.436023	---	NP_001189.1; NP_878911.1	NM_001198; NM_182907
201202_at	7.91793e-08	0.260298	0.00518058	0.00117198	0.00112151	0.00234243	0.00377437	PCNA	proliferating cell nuclear antigen	-1.04375	-1.1808	-2.26972	-1.13131	-2.17458	-1.92218	2555.52	148.248	2448.4	67.6723	2164.22	68.7618	1125.92	198.695	201202_at: PCNA; proliferating cell nuclear antigen	11.2128	11.4101	11.3523	11.2952	11.2266	11.222	11.3042	11.2761	11.0612	11.0352	11.1419	11.0781	10.018	9.85852	10.4435	10.1623	chr20pter-p12	chr20:5043602-5048562 (-), 99.59, p12.3	Hs.147433	---	NP_002583.1; NP_872590.1	NM_002592; NM_182649
203805_s_at	7.94152e-08	0.029702	0.0302432	0.000101361	0.979271	2.03794e-05	4.79723e-05	FANCA	Fanconi anemia, complementation group A	-1.17617	-1.17371	-1.83062	1.00209	-1.55642	-1.55968	238.212	22.0127	202.532	6.80145	202.956	13.1325	130.127	6.79959	203805_s_at: FANCA; Fanconi anemia, complementation group A	7.82311	8.08286	7.81811	7.84285	7.58817	7.6945	7.68415	7.67871	7.79002	7.57522	7.62591	7.66009	6.97627	7.13184	6.99884	6.98241	chr16q24.3	chr16:88331459-88410565 (-), 98.7, q24.3	Hs.567267	---	NP_000126.2; NP_001018122.1	NM_000135; NM_001018112
232606_at	7.9777e-08	0.0118067	0.00292085	0.000444687	0.702518	6.04204e-05	8.38378e-05	---	CDNA FLJ11832 fis, clone HEMBA1006566	-1.13885	-1.15574	1.4018	-1.01483	1.59645	1.62012	13.379	0.570216	11.7478	0.648206	11.5762	0.497016	18.7548	1.28513	232606_at: ---; CDNA FLJ11832 fis, clone HEMBA1006566	3.67595	3.78527	3.80108	3.70136	3.43106	3.60736	3.57987	3.59216	3.49923	3.51627	3.62191	3.49104	4.20907	4.09138	4.2938	4.31208	---	chr4:114518273-114520396 (+), 93.19, q26	Hs.657055	---	---	---
226982_at	7.99374e-08	0.583695	0.0361095	3.42236e-05	0.0201858	8.55076e-05	1.58975e-05	ELL2	elongation factor, RNA polymerase II, 2	1.02741	-1.13087	1.59079	-1.16187	1.54834	1.79897	269.578	16.6105	276.968	18.4656	238.381	16.0491	428.841	20.927	226982_at: ELL2; elongation factor, RNA polymerase II, 2	8.15176	8.13625	7.9581	8.04378	8.17108	8.1907	7.97266	8.10994	8.00562	7.94582	7.81344	7.81388	8.69487	8.67818	8.76967	8.82936	chr5q15	chr5:95246559-95247998 (-), 97.56, q15	Hs.592742	---	NP_036213.1	NM_012081
225531_at	8.10349e-08	0.246895	0.100973	0.000209262	0.319678	0.000293888	6.10431e-05	CABLES1	Cdk5 and Abl enzyme substrate 1	-1.03643	-1.07565	1.50957	-1.03784	1.56456	1.62376	260.882	11.527	251.712	8.16248	242.535	15.014	393.819	28.8957	225531_at: CABLES1; Cdk5 and Abl enzyme substrate 1	8.02725	8.10396	7.94776	8.02581	7.97408	7.96302	7.92568	8.03749	8.04791	7.86827	7.86212	7.90188	8.53585	8.75196	8.65172	8.53456	chr18q11.2	chr18:19028407-19094429 (+), 98.13, q11.2	Hs.11108	---	NP_612384.1	NM_138375
232522_at	8.14602e-08	0.0042143	0.373642	0.00904286	1.23384e-06	6.73097e-06	0.000358862	---	CDNA: FLJ21484 fis, clone COL05256	-1.33321	1.04131	1.27078	1.38828	1.69422	1.22037	523.85	43.6112	392.924	8.09778	545.488	13.4552	665.699	2.76772	232522_at: ---; CDNA: FLJ21484 fis, clone COL05256	9.00375	8.96348	9.2001	8.95039	8.62	8.58856	8.60509	8.65786	9.06126	9.12875	9.11411	9.06018	9.37455		9.38558	9.37602	---	chr10:114833450-114836510 (+), 64.65, q25.2	Hs.677324	---	---	---
200966_x_at	8.33669e-08	0.112522	0.201739	0.000154504	0.738229	4.06538e-06	7.90678e-05	ALDOA	aldolase A, fructose-bisphosphate	-1.03691	-1.03097	-1.24398	1.00575	-1.19971	-1.20661	9525.07	308.571	9186.06	149.234	9238.9	250.253	7656.91	124.649	200966_x_at: ALDOA; aldolase A, fructose-bisphosphate	13.1567	13.2699	13.212	13.2292	13.1363	13.1569	13.1898	13.1774	13.1812	13.139	13.1477	13.2246	12.928	12.8729	12.8965	12.9123	chr16q22-q24	chr16:29983006-29989235 (+), 99.93, p11.2	Hs.513490	---	NP_000025.1; NP_908930.1; NP_908932.1	NM_000034; NM_184041; NM_184043
221241_s_at	8.33911e-08	0.119228	0.0316554	0.00335568	0.193019	0.00185594	0.00116759	BCL2L14	BCL2-like 14 (apoptosis facilitator)	-1.03342	-1.07164	1.61349	-1.03698	1.66741	1.72907	594.305	6.60677	575.086	17.7694	554.577	21.7345	958.904	109.082	221241_s_at: BCL2L14; BCL2-like 14 (apoptosis facilitator)	9.22703	9.19295	9.21307	9.22692	9.10913	9.21077	9.15613	9.19243	9.19533	9.10651	9.08125	9.07463	9.70809	9.86538	9.91623	10.1035	chr12p13-p12	chr12:12115668-12143892 (+), 99.8, p13.2	Hs.210343	---	NP_110393.1; NP_620048.1; NP_620049.1; NP_620050.1	NM_030766; NM_138722; NM_138723; NM_138724
218782_s_at	8.49555e-08	0.0700669	0.00752426	0.000134067	0.0438609	3.62883e-06	0.000263778	ATAD2	ATPase family, AAA domain containing 2	-1.1366	-1.27842	-1.9216	-1.12478	-1.69066	-1.5031	688.323	65.175	605.6	25.5865	538.417	40.5652	358.203	17.0647	218782_s_at: ATAD2; ATPase family, AAA domain containing 2	9.26313	9.58887	9.45378	9.38267	9.23952	9.32344	9.17934	9.22277	9.18903	9.11049	8.92874	9.04961	8.46589	8.39882	8.56251	8.50639	chr8q24.13	chr8:124402359-124427604 (-), 100.0, q24.13	Hs.370834	---	NP_054828.2	NM_014109
204199_at	8.50592e-08	0.111591	0.0185903	0.000425171	0.0839471	1.63194e-05	1.24653e-05	RALGPS1	Ral GEF with PH domain and SH3 binding motif 1	-1.08042	-1.15389	1.39006	-1.06801	1.50184	1.60398	413.705	28.3285	382.913	11.1297	358.53	19.4567	575.074	25.1503	204199_at: RALGPS1; Ral GEF with PH domain and SH3 binding motif 1	8.76171	8.78355	8.63895	8.5754	8.63592	8.56667	8.58276	8.53633	8.59319	8.48154	8.41961	8.44324	9.07942	9.16692	9.18926	9.23062	chr9q33.3	chr9:128716873-129025264 (+), 98.64, q33.3	Hs.652385	ENSG00000136828	NP_055451.1	NM_014636
220239_at	8.52684e-08	0.885432	0.57086	5.1297e-06	0.804276	0.000303506	1.91113e-05	KLHL7	kelch-like 7 (Drosophila)	1.01192	1.02627	-1.76588	1.01419	-1.78693	-1.81228	272.387	10.6755	275.633	28.7432	279.543	19.2247	154.25	8.26922	220239_at: KLHL7; kelch-like 7 (Drosophila)	8.03709	8.14627	8.04333	8.12804	7.97624	7.99112	8.14551	8.29056	7.97559	8.18358	8.1393	8.19858	7.25368	7.1857	7.26034	7.37064	chr7p15.3	chr7:23112012-23132187 (+), 75.73, p15.3	Hs.654817	ENSG00000122550	NP_001026880.1; NP_061334.2	NM_001031710; NM_018846
1554436_a_at	8.70371e-08	0.61547	0.643543	0.000645702	0.934143	3.29004e-06	2.86322e-06	REG4	regenerating islet-derived family, member 4	-1.09248	-1.08622	3.21061	1.00576	3.50753	3.48743	986.972	251.354	903.423	93.0157	908.628	86.9694	3168.78	342.511	1554436_a_at: REG4; regenerating islet-derived family, member 4	9.65819	10.3966	9.68519	9.91979	9.58241	9.92535	9.85725	9.88747	9.87607	9.6107	9.936	9.86637	11.6278	11.8136	11.621	11.4312	chr1p13.1-p12	chr1:120138231-120155726 (-), 98.54, p12	Hs.660883	ENSG00000134193	NP_114433.1	NM_032044
201477_s_at	8.77655e-08	0.549775	0.0296955	8.65447e-05	0.0078134	0.00029116	0.00136153	RRM1	ribonucleotide reductase M1 polypeptide	-1.03113	-1.15517	-1.81235	-1.1203	-1.75764	-1.5689	1671.08	127.231	1620.63	73.6799	1446.61	41.6084	922.053	87.8131	201477_s_at: RRM1; ribonucleotide reductase M1 polypeptide	10.5384	10.7535	10.795	10.7263	10.5946	10.6557	10.75	10.6446	10.5244	10.4389	10.5309	10.4979	9.73209	9.72271	9.99268	9.92778	chr11p15.5	chr11:4072632-4116681 (+), 99.67, p15.4	Hs.558393	---	NP_001024.1	NM_001033
AFFX-HSAC07/X00351_5_at	8.81028e-08	0.206153	0.0766634	0.000100329	0.430608	3.45002e-05	1.50288e-05	ACTB	actin, beta	-1.03455	-1.04964	-1.28281	-1.01458	-1.23996	-1.22215	18987	708.648	18352.8	525.235	18089	291.514	14801	336.954	AFFX-HSAC07/X00351_5_at: ACTB; actin, beta	14.2637	14.2506	14.1511	14.1825	14.1053	14.1938	14.1604	14.1935	14.1607	14.1117	14.1376	14.1607	13.8286	13.9004	13.8355	13.848	chr7p15-p12	---	Hs.520640	---	NP_001092.1	NM_001101
207102_at	8.92463e-08	0.080393	0.018916	0.000130512	0.44806	4.30782e-05	7.07204e-05	AKR1D1	aldo-keto reductase family 1, member D1 (delta 4-3-ketosteroid-5-beta-reductase)	-1.26222	-1.36981	2.61696	-1.08524	3.30317	3.58473	24.3276	3.9655	19.2737	2.96407	17.7599	1.46325	63.6644	10.2924	207102_at: AKR1D1; aldo-keto reductase family 1, member D1 (delta 4-3-ketosteroid-5-beta-reductase)	4.52039	4.91628	4.50452	4.42403	4.32694	4.26865	3.9365	4.48795	4.16357	4.1195	4.00929	4.29524	5.78789	5.78305	6.24665	6.09616	chr7q32-q33	chr7:137411735-137453590 (+), 88.38, q34	Hs.201667	---	NP_005980.1	NM_005989
218248_at	8.97496e-08	0.0448656	0.00341768	3.53513e-05	0.0113112	0.000266725	0.000478979	FAM111A	family with sequence similarity 111, member A	-1.11605	-1.23839	-1.70995	-1.10962	-1.53215	-1.38078	1143.61	80.1903	1024.7	32.9817	923.464	42.099	668.798	45.0846	218248_at: FAM111A; family with sequence similarity 111, member A	10.067	10.2746	10.0793	10.2059	9.96043	10.0472	10.0335	9.9606	9.93602	9.78197	9.82387	9.85733	9.23667	9.40677	9.42538	9.46266	chr11q12.1	chr11:58676882-58679085 (+), 67.42, q12.1	Hs.150651	---	NP_071357.2; NP_942144.1	NM_022074; NM_198847
221484_at	8.97586e-08	0.752913	0.0571603	7.54074e-05	0.0265721	2.28387e-05	5.75425e-05	B4GALT5	UDP-Gal:betaGlcNAc beta 1,4- galactosyltransferase, polypeptide 5	-1.01005	-1.07703	-1.38729	-1.06632	-1.37349	-1.28806	1540.25	77.4377	1524.93	34.8263	1430.09	50.7255	1110.26	39.8267	221484_at: B4GALT5; UDP-Gal:betaGlcNAc beta 1,4- galactosyltransferase, polypeptide 5	10.6745	10.6184	10.5191	10.5383	10.6033	10.5739	10.5279	10.5918	10.5505	10.4563	10.4845	10.4335	10.1123	10.1569	10.0433	10.1514	chr20q13.1-q13.2	chr20:47682888-47763745 (-), 88.75, q13.13	Hs.370487	---	NP_004767.1	NM_004776
225001_at	9.0554e-08	0.188641	0.0573358	0.00185999	0.143347	0.000427603	8.54915e-05	RAB3D	RAB3D, member RAS oncogene family	-1.02705	-1.0861	1.41035	-1.05749	1.44851	1.53178	467.106	3.88252	454.802	14.4195	430.077	24.7287	658.785	43.2772	225001_at: RAB3D; RAB3D, member RAS oncogene family	8.87899	8.87367	8.86629	8.85133	8.76639	8.83063	8.84	8.87716	8.6794	8.70437	8.86275	8.74032	9.21712	9.39191	9.43427	9.40161	chr19p13.2	chr19:11293739-11297008 (-), 78.77, p13.2	Hs.655274	---	NP_004274.1	NM_004283
205401_at	9.14691e-08	0.00787003	0.0158595	0.000287737	0.727368	0.00258915	0.000572307	AGPS	alkylglycerone phosphate synthase	-1.07204	-1.06565	-1.33913	1.006	-1.24914	-1.25663	775.018	18.3514	722.935	4.58582	727.27	21.4366	578.747	28.6427	205401_at: AGPS; alkylglycerone phosphate synthase	9.546	9.6174	9.61515	9.61256	9.49951	9.50199	9.48435	9.50495	9.56559	9.49944	9.49139	9.46711	9.11003	9.23346	9.24098	9.11737	chr2q31.2	chr2:177965748-178111251 (+), 99.9, q31.2	Hs.591631	---	NP_003650.1	NM_003659
221521_s_at	9.59209e-08	0.530651	0.0630741	5.13537e-05	0.0705629	4.99031e-05	0.000353661	GINS2	GINS complex subunit 2 (Psf2 homolog)	-1.06242	-1.21855	-2.67167	-1.14696	-2.5147	-2.1925	626.356	82.0597	589.556	59.1906	514.018	29.003	234.443	30.3036	221521_s_at: GINS2; GINS complex subunit 2 (Psf2 homolog)	8.99143	9.43245	9.30394	9.39537	9.09547	9.05149	9.33657	9.30848	8.98971	8.89458	9.08305	9.04835	7.62338	7.79839	7.99836	8.03491	chr16q24.1	chr16:84268781-84280089 (-), 97.84, q24.1	Hs.433180	---	NP_057179.1	NM_016095
219474_at	9.69577e-08	0.0257794	0.00581796	0.000130186	0.20819	3.18407e-05	3.57275e-05	C3orf52	chromosome 3 open reading frame 52	1.09762	1.15168	-1.29381	1.04925	-1.42011	-1.49006	495.566	21.8749	543.943	25.0413	570.735	28.22	383.028	12.4759	219474_at: C3orf52; chromosome 3 open reading frame 52	8.89715	8.97976	8.9024	9.02823	9.03414	9.09289	9.04137	9.17634	9.21783	9.17132	9.18177	9.05035	8.51983	8.63088	8.60038	8.57182	chr3q13.2	chr3:113287928-113319733 (+), 94.91, q13.2	Hs.434247	ENSG00000114529	NP_078892.1	NM_024616
206809_s_at	9.70959e-08	0.0294526	0.0238196	1.71046e-05	0.840252	9.1902e-05	2.58378e-05	HNRPA3; HNRPA3P1	heterogeneous nuclear ribonucleoprotein A3 pseudogene 1; heterogeneous nuclear ribonucleoprotein A3	-1.07896	-1.074	-1.36813	1.00462	-1.26801	-1.27387	627.002	23.4094	581.116	22.0588	583.801	15.1751	458.29	14.1135	206809_s_at: HNRPA3; HNRPA3P1; heterogeneous nuclear ribonucleoprotein A3 pseudogene 1; heterogeneous nuclear ribonucleoprotein A3	9.24068	9.34063	9.33559	9.2494	9.16914	9.21532	9.10972	9.23339	9.22695	9.21155	9.14363	9.17373	8.77794	8.88021	8.86348	8.83677	chr10q11.21; chr2q31.2	chr2:177785743-177794064 (+), 88.66, q31.2; chr10:43602865-43605871 (-), 86.92, q11.21; chr13:652...	Hs.516539	---	NP_919223.1	NM_194247; NR_002726
224753_at	9.89262e-08	0.203854	0.0446876	3.32197e-05	0.160747	3.1371e-05	8.03682e-05	CDCA5	cell division cycle associated 5	-1.09184	-1.18878	-2.12998	-1.08879	-1.95081	-1.79173	697.678	70.1062	638.991	34.1473	586.884	50.6155	327.551	27.2158	224753_at: CDCA5; cell division cycle associated 5	9.25668	9.61046	9.42329	9.47316	9.20252	9.36869	9.33186	9.36916	9.24472	8.99949	9.28226	9.24419	8.20345	8.35707	8.49744	8.34938	chr11q12.1	chr11:64601500-64608104 (-), 95.4, q13.1	Hs.434886	---	NP_542399.1	NM_080668
215034_s_at	9.96835e-08	0.636972	0.0367437	0.0004595	0.0124517	1.92543e-05	4.31787e-06	TM4SF1	transmembrane 4 L six family member 1	1.01299	1.07843	-1.24835	1.0646	-1.26457	-1.34626	5239.77	240.286	5307.85	144.728	5650.73	124.116	4197.35	116.044	215034_s_at: TM4SF1; transmembrane 4 L six family member 1	12.409	12.4131	12.2872	12.3073	12.3719	12.3267	12.3726	12.4229	12.4649	12.458	12.4281	12.5049	12.0816	12.005	12.0541	11.9987	chr3q21-q25	chr3:150570147-150572013 (-), 98.15, q25.1	Hs.654892	---	NP_055035.1	NM_014220
223447_at	9.98429e-08	0.459391	0.561255	0.000959059	0.741565	1.02712e-05	1.52438e-06	REG4	regenerating islet-derived family, member 4	-1.13516	-1.1065	3.16422	1.0259	3.59189	3.50121	1346.36	341.926	1186.06	147.172	1216.78	112.549	4260.18	391.384	223447_at: REG4; regenerating islet-derived family, member 4	10.0439	10.8338	10.1726	10.3993	9.92212	10.2612	10.2839	10.3444	10.2917	10.0351	10.3213	10.3276	12.0479	12.2162	12.0521	11.8923	chr1p13.1-p12	chr1:120138232-120153012 (-), 97.7, p12	Hs.660883	---	NP_114433.1	NM_032044
202589_at	1.0343e-07	0.548255	0.105718	9.07833e-05	0.033562	0.000482328	0.000639147	TYMS	thymidylate synthetase	-1.04866	-1.15251	-2.27015	-1.09903	-2.16481	-1.96975	2456.64	293.555	2342.64	106.005	2131.56	109.234	1082.15	138.377	202589_at: TYMS; thymidylate synthetase	11.0225	11.4485	11.2905	11.2566	11.1087	11.2229	11.2618	11.1779	11.1377	10.9669	11.0297	11.0907	9.96244	9.86991	10.2654	10.1854	chr18p11.32	chr18:647650-663492 (+), 96.88, p11.32	Hs.592338	ENSG00000176890	NP_001062.1	NM_001071
216969_s_at	1.04191e-07	0.111665	0.0249777	0.00147822	0.0499374	1.54679e-06	0.000433088	KIF22; LOC728037	kinesin family member 22; similar to Kinesin-like protein KIF22 (Kinesin-like DNA-binding protein) (Kinesin-like protein 4)	-1.0834	-1.14294	-1.47048	-1.05495	-1.35728	-1.28658	460.914	33.058	425.431	7.38881	403.271	14.2981	313.444	2.9976	216969_s_at: KIF22; LOC728037; kinesin family member 22; similar to Kinesin-like protein KIF22 (Kinesin-like DNA-binding protein) (Kinesin-like protein 4)	8.85676	8.9795	8.73523	8.81095	8.74658	8.74868	8.69512	8.74009	8.69512	8.57996	8.68329	8.66128	8.30315	8.28242	8.27794	8.30456	chr16p11.2	chr16_random:89373-97443 (+), 100.0 //; chr16:29709557-29717617 (+), 100.0, p11.2	Hs.613351	---	NP_015556.1	NM_007317; XR_015190
217821_s_at	1.04336e-07	0.511738	0.0149553	0.00149759	0.00251906	3.62481e-05	0.00077898	WBP11	WW domain binding protein 11	-1.02033	-1.11379	-1.30896	-1.0916	-1.28288	-1.17523	1101.76	55.1475	1079.81	21.5184	989.206	26.803	841.712	5.7202	217821_s_at: WBP11; WW domain binding protein 11	10.0223	10.1946	10.0824	10.1177	10.0532	10.111	10.0889	10.0523	9.93655	9.90689	9.95567	9.99982	9.71748	9.71021	9.71006	9.73088	chr12p12.3	chrX:79702214-79704324 (+), 91.67, q21.1; chr12:14831157-14847583 (-), 99.86, p12.3	Hs.655138	---	NP_057396.1	NM_016312
204973_at	1.04587e-07	0.41366	0.319677	0.000232171	0.523071	0.00125176	0.000527192	GJB1	gap junction protein, beta 1, 32kDa	-1.02639	-1.03359	1.35103	-1.00701	1.38669	1.39641	1197.04	62.6902	1166.26	6.33387	1158.14	22.3043	1617.24	91.4012	204973_at: GJB1; gap junction protein, beta 1, 32kDa	10.2555	10.3052	10.1263	10.2081	10.1785	10.1963	10.1915	10.1843	10.1983	10.201	10.142	10.1682	10.5801	10.618	10.6663	10.7661	chrXq13.1	chrX:70351820-70361770 (+), 98.65, q13.1	Hs.333303	---	NP_000157.1; NP_001091111.1	NM_000166; NM_001097642
244151_at	1.04886e-07	0.299025	0.487756	6.52747e-05	0.158519	0.000470596	6.08946e-05	LOC285733	hypothetical protein LOC285733	1.06265	-1.06051	2.38972	-1.12695	2.24883	2.53432	155.718	15.6042	165.473	7.28412	146.833	19.7725	372.122	46.399	244151_at: LOC285733; hypothetical protein LOC285733	7.29175	7.46957	7.14867	7.20015	7.4226	7.39059	7.38921	7.27511	7.29716	7.40182	7.07132	6.98253	8.26776	8.52592	8.6881	8.64104	chr6q23.1	chr6:131199417-131199966 (+), 97.86, q23.1	Hs.388715	---	XP_379432.1; XP_949931.1	XM_379432; XM_944838
209084_s_at	1.06404e-07	0.603206	0.674261	8.113e-05	0.983857	4.09256e-05	8.77821e-05	RAB28	RAB28, member RAS oncogene family	-1.00906	-1.00929	-1.28955	-1.00022	-1.27797	-1.27768	146.542	2.68687	145.225	4.02587	145.193	5.68769	113.638	3.822	209084_s_at: RAB28; RAB28, member RAS oncogene family	7.22867	7.1964	7.1644	7.19046	7.21194	7.2205	7.14858	7.14591	7.11902	7.25545	7.17504	7.17451	6.84144	6.75496	6.86319	6.85111	chr4p15.33	chr4:38965125-39044345 (-), 93.48, p14	Hs.656060	---	NP_001017979.1; NP_004240.1	NM_001017979; NM_004249
212621_at	1.06751e-07	0.0523033	0.010212	0.000207473	0.0898984	5.39472e-06	0.000198961	KIAA0286	KIAA0286 protein	-1.15215	-1.2496	-1.8335	-1.08459	-1.59138	-1.46727	497.925	45.3457	432.172	14.3191	398.466	27.8613	271.57	12.1043	212621_at: KIAA0286; KIAA0286 protein	8.77601	9.06868	8.92811	9.04781	8.70091	8.80432	8.72965	8.78458	8.77537	8.56372	8.56919	8.63472	8.033	8.09584	8.16944	8.03822	chr12q13.3	chr12:55735692-55758783 (-), 98.27, q13.3	Hs.591040	ENSG00000166881	NP_056072.1	NM_015257
226793_at	1.07166e-07	0.00149589	0.000456761	0.00338909	0.833992	0.000106823	0.000181953	LOC283267	hypothetical protein LOC283267	-1.12777	-1.12291	1.16009	1.00433	1.30832	1.30268	1052.42	19.135	933.188	29.7988	937.228	23.4267	1220.91	53.5363	226793_at: LOC283267; hypothetical protein LOC283267	10.0504	10.0655	10.0377	10.0037	9.8142	9.90028	9.83894	9.90846	9.87517	9.82151	9.88337	9.90762	10.2488	10.3282	10.1735	10.2602	chr11p13	chr11:33055933-33057576 (+), 55.49, p13	Hs.533701	---	---	---
201726_at	1.09783e-07	0.0224025	0.692495	0.000949638	0.108588	0.000816148	0.000118267	ELAVL1	ELAV (embryonic lethal, abnormal vision, Drosophila)-like 1 (Hu antigen R)	-1.03668	1.0096	-1.30985	1.04664	-1.2635	-1.32242	2208.67	23.9513	2130.51	40.1039	2229.87	89.5834	1686.2	78.633	201726_at: ELAVL1; ELAV (embryonic lethal, abnormal vision, Drosophila)-like 1 (Hu antigen R)	11.096	11.1314	11.1023	11.1059	11.024	11.0728	11.0846	11.0458	11.177	11.0951	11.0529	11.1624	10.6304	10.7007	10.781	10.7615	chr19p13.2	chr19:7933158-7962718 (-), 88.86, p13.2	Hs.184492	---	NP_001410.2	NM_001419
201676_x_at	1.09909e-07	0.552163	0.454039	8.07408e-06	0.300982	1.79963e-06	0.00103822	PSMA1	proteasome (prosome, macropain) subunit, alpha type, 1	-1.00613	1.01541	-1.16819	1.02163	-1.16108	-1.18619	5483.05	82.7306	5449.66	65.5559	5567.53	181.873	4693.61	47.7858	201676_x_at: PSMA1; proteasome (prosome, macropain) subunit, alpha type, 1	12.3993	12.4094	12.4247	12.4492	12.4339	12.4156	12.393	12.405	12.4666	12.4449	12.4828	12.3746	12.2155	12.1822	12.1999	12.1882	chr11p15.1	chr11:14482998-14498524 (-), 97.03, p15.2	Hs.102798	---	NP_002777.1; NP_683877.1	NM_002786; NM_148976
1553959_a_at	1.10748e-07	0.456575	0.379411	1.43378e-05	0.17801	0.000334403	6.77783e-06	B3GALT6	UDP-Gal:betaGal beta 1,3-galactosyltransferase polypeptide 6	-1.03195	1.02985	-1.48103	1.06276	-1.43518	-1.52525	573.403	26.4106	555.651	37.4255	590.522	25.1516	387.165	14.1633	1553959_a_at: B3GALT6; UDP-Gal:betaGal beta 1,3-galactosyltransferase polypeptide 6	9.11586	9.25815	9.14674	9.1284	9.03437	9.04107	9.2354	9.1516	9.18245	9.12975	9.23749	9.26976	8.58391	8.5496	8.5801	8.67076	chr1p36.33	chr1:1157507-1159423 (+), 85.5, p36.33	Hs.284284	---	NP_542172.2	NM_080605
203914_x_at	1.11684e-07	0.921537	0.144271	3.41136e-05	0.170313	3.62824e-05	7.55537e-05	HPGD	hydroxyprostaglandin dehydrogenase 15-(NAD)	1.00417	1.06366	1.60108	1.05924	1.59444	1.50526	1356.85	75.2214	1362.51	78.5504	1443.23	67.7556	2172.43	135.759	203914_x_at: HPGD; hydroxyprostaglandin dehydrogenase 15-(NAD)	10.4613	10.2936	10.3933	10.4692	10.5215	10.4111	10.3822	10.3262	10.5622	10.5278	10.4042	10.4813	11.1515	11.0439	11.1635	10.973	chr4q34-q35	chr4:175647981-175680194 (-), 99.92, q34.1	Hs.655491	ENSG00000164120	NP_000851.2	NM_000860
213241_at	1.13457e-07	0.494661	0.771196	0.00012211	0.613946	0.000246397	0.000286475	PLXNC1	plexin C1	1.03863	1.01426	1.99821	-1.02403	1.92388	1.97011	109.493	9.06679	113.724	7.59019	111.055	6.35018	218.79	26.5484	213241_at: PLXNC1; plexin C1	6.61961	6.74189	6.81885	6.90343	6.78817	6.95007	6.84451	6.72527	6.69257	6.76076	6.84313	6.8769	7.71148	7.63737	8.01113	7.70374	chr12q23.3	chr12:93223372-93225575 (+), 91.83, q22	Hs.584845	---	NP_005752.1	NM_005761
39248_at	1.13947e-07	0.800519	0.105121	0.00067584	0.0874284	0.000469122	0.000520579	AQP3	aquaporin 3 (Gill blood group)	-1.01138	1.11562	2.31139	1.12832	2.3377	2.07185	682.334	39.8571	674.652	47.5911	761.221	72.6394	1577.14	241.476	39248_at: AQP3; aquaporin 3 (Gill blood group)	9.42613	9.52332	9.36728	9.33333	9.31705	9.53842	9.34308	9.38305	9.75797	9.55735	9.49371	9.46081	10.4078	10.4287	10.8146	10.7901	chr9p13	chr9:33431153-33431590 (-), 80.47, p13.3	Hs.234642	ENSG00000165272	NP_004916.1	NM_004925
212614_at	1.14668e-07	0.341107	0.018042	0.0001417	0.102028	0.000372478	1.86456e-05	ARID5B	AT rich interactive domain 5B (MRF1-like)	1.04242	1.11539	1.48998	1.07	1.42934	1.33584	1503.24	79.4594	1567.01	92.3662	1676.7	55.9198	2239.8	53.509	212614_at: ARID5B; AT rich interactive domain 5B (MRF1-like)	10.5687	10.6184	10.5824	10.4397	10.6669	10.7017	10.5328	10.5463	10.643	10.7503	10.7084	10.7415	11.1472	11.168	11.1033	11.0968	chr10q21.2	chr10:63523437-63526706 (+), 96.42, q21.2	Hs.535297	---	NP_115575.1	NM_032199
202911_at	1.15007e-07	0.643813	0.0133835	9.98035e-05	0.000582792	0.000397693	0.00285955	MSH6	mutS homolog 6 (E. coli)	-1.02671	-1.24052	-1.84421	-1.20825	-1.79623	-1.48664	930.117	79.6519	905.921	37.5809	749.781	18.6639	504.346	49.9696	202911_at: MSH6; mutS homolog 6 (E. coli)	9.68055	9.97575	9.85961	9.9127	9.82372	9.7551	9.81077	9.89968	9.56936	9.52554	9.51462	9.59044	8.87609	8.82396	9.10344	9.0882	chr2p16	chr2:47863789-47887596 (+), 99.95, p16.3	Hs.445052	ENSG00000116062	NP_000170.1	NM_000179
203201_at	1.15276e-07	0.116221	0.0150568	9.66474e-05	0.00184802	0.000119698	1.68271e-05	PMM2	phosphomannomutase 2	-1.03897	1.0836	-1.22837	1.12583	-1.18229	-1.33106	517.596	17.2801	498.18	11.5693	560.867	19.0681	421.369	11.8933	203201_at: PMM2; phosphomannomutase 2	9.06153	9.05157	8.97765	8.96957	8.93439	8.96275	8.93745	9.00635	9.07399	9.11275	9.14803	9.18879	8.75355	8.74912	8.70441	8.66695	chr16p13.3-p13.2	chr16:8799192-8850684 (+), 98.91, p13.2	Hs.659263	---	NP_000294.1	NM_000303
228486_at	1.163e-07	0.185131	0.149851	6.74764e-05	0.655907	0.000143203	1.7214e-05	SLC44A1	solute carrier family 44, member 1	-1.08135	-1.05609	1.60802	1.02392	1.73883	1.69821	194.133	6.83143	179.529	16.7755	183.823	10.1525	312.169	19.7991	228486_at: SLC44A1; solute carrier family 44, member 1	7.61248	7.64688	7.61475	7.52678	7.62692	7.55958	7.42123	7.32551	7.62037	7.54736	7.45545	7.45898	8.18196	8.25023	8.30668	8.39722	chr9q31.2	chr9:107167676-107240606 (+), 97.28, q31.1	Hs.573495	ENSG00000070214	NP_071392.2; NP_536856.2	NM_022109; NM_080546
200801_x_at	1.17291e-07	0.0547003	0.028032	5.43413e-05	0.462867	0.000267165	0.000540035	ACTB	actin, beta	-1.03194	-1.0391	-1.18083	-1.00693	-1.14428	-1.13641	25484.9	541.711	24696.1	338.214	24526.1	265.307	21582.2	521.379	200801_x_at: ACTB; actin, beta	14.6396	14.634	14.6749	14.6	14.5664	14.6132	14.5996	14.5883	14.5609	14.5798	14.5909	14.5963	14.3517	14.3889	14.4309	14.4174	chr7p15-p12	chr5:77116397-77118177 (+), 90.85, q14.1; chr7:5533311-5536747 (-), 97.49, p22.1	Hs.520640	---	NP_001092.1	NM_001101
219512_at	1.17431e-07	0.0867463	0.019441	8.39991e-06	0.150083	1.67508e-05	0.000288778	DSN1	DSN1, MIND kinetochore complex component, homolog (S. cerevisiae)	-1.09927	-1.20657	-1.94288	-1.09761	-1.76743	-1.61025	349.879	23.9496	318.284	20.2228	289.978	27.7354	180.083	12.3603	219512_at: DSN1; DSN1, MIND kinetochore complex component, homolog (S. cerevisiae)	8.33945	8.44381	8.577	8.43259	8.30416	8.43705	8.28348	8.22344	8.35647	8.11874	8.03823	8.18649	7.6317	7.42408	7.46777	7.43672	chr20q11.23	chr20:34813994-34835614 (-), 65.8, q11.23	Hs.632268	ENSG00000149636	NP_079194.2	NM_024918
218280_x_at	1.18015e-07	0.478418	0.97754	6.86023e-05	0.335608	7.02701e-05	0.000311302	HIST2H2AA3; HIST2H2AA4	histone cluster 2, H2aa3; histone cluster 2, H2aa4	1.03392	-1.00257	1.53371	-1.03657	1.48339	1.53764	330.134	21.7078	341.332	21.06	329.289	4.22877	506.329	27.8482	218280_x_at: HIST2H2AA3; HIST2H2AA4; histone cluster 2, H2aa3; histone cluster 2, H2aa4	8.2534	8.48434	8.36404	8.35654	8.38945	8.36778	8.35379	8.54115	8.34744	8.37749	8.38075	8.3468	8.96241	9.09667	8.94177	8.92852	chr1q21.2	chr1:148089251-148089815 (+), 100.0, q21.2; chr1:148080378-148080942 (-), 100.0, q21.2	Hs.530461	---	NP_001035807.1; NP_003507.1	NM_001040874; NM_003516
225459_at	1.18042e-07	0.484446	0.271816	0.000346762	0.163854	0.000163593	7.02438e-05	AMOTL1	angiomotin like 1	-1.01112	1.03	-1.29058	1.04146	-1.27638	-1.3293	579.499	9.38117	573.124	14.4235	596.884	25.1689	449.023	18.1708	225459_at: AMOTL1; angiomotin like 1	9.19122	9.18697	9.1925	9.14339	9.15012	9.1372	9.14656	9.21558	9.14394	9.21637	9.22839	9.29268	8.72981	8.802	8.86244	8.84473	chr11q14.3	chr11:94244825-94249483 (+), 86.17, q21	Hs.503594	---	NP_570899.1	NM_130847
203622_s_at	1.1831e-07	0.470028	0.00289247	0.00165937	0.000236	0.000805519	1.70244e-05	PNO1	partner of NOB1 homolog (S. cerevisiae)	-1.02999	1.24147	-1.24173	1.2787	-1.20558	-1.54157	801.836	49.455	778.492	33.3701	995.454	23.5057	645.739	27.3807	203622_s_at: PNO1; partner of NOB1 homolog (S. cerevisiae)	9.6354	9.76584	9.55639	9.62297	9.56954	9.67872	9.53979	9.62615	9.91547	9.96348	9.95796	9.99873	9.37833	9.29529	9.39322	9.26849	chr2p14	chr2:68238553-68255849 (+), 92.88, p14	Hs.262858	---	NP_064528.1	NM_020143
212619_at	1.19227e-07	0.0723704	0.0429585	4.43867e-05	0.642351	4.00466e-05	5.23092e-05	KIAA0286	KIAA0286 protein	-1.13356	-1.15725	-1.91032	-1.0209	-1.68523	-1.65074	201.396	18.6944	177.666	11.0997	174.03	9.41828	105.425	7.56498	212619_at: KIAA0286; KIAA0286 protein	7.65247	7.82623	7.60583	7.51285	7.35592	7.57506	7.46026	7.49235	7.53159	7.34664	7.41908	7.46909	6.66861	6.81651	6.7898	6.59413	chr12q13.3	chr12:55735692-55758783 (-), 98.27, q13.3	Hs.591040	ENSG00000166881	NP_056072.1	NM_015257
65630_at	1.19554e-07	0.0813504	0.00880538	0.00925231	0.0109041	8.21047e-08	4.68139e-05	TMEM80	transmembrane protein 80	-1.11842	-1.24139	1.27335	-1.10995	1.42414	1.58072	531.117	45.492	474.881	7.75357	427.842	18.5883	676.296	11.1341	65630_at: TMEM80; transmembrane protein 80	9.01669	9.07831	9.19837	8.90232	8.91719	8.89187	8.89606	8.85999	8.69968	8.83083	8.70518	8.72406	9.38122	9.40492	9.38598	9.43335	chr11p15.5	chr11:693409-694123 (+), 90.42, p15.5	Hs.448664	---	NP_001035928.1; NP_777600.2; XP_001129808.1	NM_001042463; NM_174940; XM_001129808
204364_s_at	1.20165e-07	0.561827	0.809324	2.12971e-05	0.422497	7.03502e-05	1.41685e-05	REEP1	receptor accessory protein 1	1.02759	-1.00992	1.58294	-1.03778	1.54044	1.59864	823.557	47.4334	846.276	57.9054	815.47	41.253	1303.64	67.9298	204364_s_at: REEP1; receptor accessory protein 1	9.66615	9.80262	9.6214	9.64577	9.8654	9.68665	9.66428	9.67389	9.71119	9.69737	9.55823	9.71344	10.2692	10.301	10.3851	10.4323	chr2p11.2	chr2:86294632-86418288 (-), 97.03, p11.2	Hs.368884	---	NP_075063.1	NM_022912
209773_s_at	1.21882e-07	0.321608	0.06869	6.99041e-05	0.179791	0.000182617	0.000416593	RRM2	ribonucleotide reductase M2 polypeptide	-1.09153	-1.1922	-2.67401	-1.09224	-2.44979	-2.24291	3222.9	400.668	2952.66	250.117	2703.31	193.698	1205.27	181.483	209773_s_at: RRM2; ribonucleotide reductase M2 polypeptide	11.4153	11.7857	11.5801	11.8009	11.3415	11.5339	11.6079	11.6115	11.4852	11.2431	11.4191	11.4431	10.0188	10.0517	10.3829	10.4378	chr2p25-p24	chr2:10180332-10187376 (+), 98.54, p25.1; chrX:44053087-44054671 (-), 90.72, p11.3	Hs.226390	ENSG00000171848	NP_001025.1	NM_001034
201535_at	1.227e-07	0.497583	0.278334	8.69788e-05	0.110272	6.44867e-05	0.000132947	UBL3	ubiquitin-like 3	-1.01877	1.03273	1.39734	1.05211	1.42356	1.35306	1287.27	46.2712	1263.56	46.6972	1329.4	52.4879	1798.76	94.3442	201535_at: UBL3; ubiquitin-like 3	10.3695	10.3702	10.26	10.3179	10.3155	10.3719	10.2647	10.258	10.4335	10.3647	10.3007	10.4039	10.7673	10.7399	10.9087	10.8294	chr13q12-q13	chr13:29236545-29321783 (-), 99.49, q12.3	Hs.145575	---	NP_009037.1	NM_007106
209921_at	1.24805e-07	0.111416	0.0253255	0.000836503	0.108404	0.00175845	0.00100349	SLC7A11	solute carrier family 7, (cationic amino acid transporter, y+ system) member 11	-1.10687	-1.27715	-3.57961	-1.15384	-3.234	-2.80281	321.852	28.7897	290.777	15.6907	252.007	35.5982	89.9126	22.0172	209921_at: SLC7A11; solute carrier family 7, (cationic amino acid transporter, y+ system) member 11	8.35576	8.49166	8.20655	8.2501	8.20904	8.14492	8.09832	8.27653	8.25067	7.91565	7.88064	7.82221	6.71666	6.81047	6.09347	6.20845	chr4q28-q32	chr4:139304699-139382808 (-), 99.05, q28.3	Hs.390594	---	NP_055146.1	NM_014331
219148_at	1.25391e-07	0.357189	0.0396198	5.0572e-05	0.0592498	4.39477e-05	8.74909e-05	PBK	PDZ binding kinase	-1.06088	-1.18	-1.96876	-1.11229	-1.85578	-1.66843	1042.18	102.098	982.377	49.9937	883.202	65.2505	529.36	42.4124	219148_at: PBK; PDZ binding kinase	9.85159	10.1924	9.98923	10.0476	10.029	9.96505	9.86731	9.89362	9.90101	9.6568	9.83563	9.74108	8.97128	8.92088	9.13111	9.15519	chr8p21.2	chr8:27723331-27751219 (-), 98.77, p21.1	Hs.104741	---	NP_060962.2	NM_018492
227347_x_at	1.26575e-07	0.163152	0.587412	0.00224508	0.000291985	1.07297e-06	2.31044e-07	HES4	hairy and enhancer of split 4 (Drosophila)	-1.12642	1.03273	-1.72222	1.16329	-1.52893	-1.77859	281.571	35.7749	249.971	7.45193	290.787	6.47684	163.493	4.97971	227347_x_at: HES4; hairy and enhancer of split 4 (Drosophila)	8.13039	8.36989	7.9431	8.07226	7.90219	7.98777	7.97114	7.99941	8.13759	8.21171	8.1989	8.186	7.36989	7.40422	7.30325	7.33299	chr1p36.33	chr1:924205-926077 (-), 93.53, p36.33	Hs.154029	---	NP_066993.1	NM_021170
205393_s_at	1.28125e-07	0.298667	0.015936	6.94856e-05	0.025183	0.000523426	0.000421239	CHEK1	CHK1 checkpoint homolog (S. pombe)	-1.0554	-1.19272	-1.89821	-1.13012	-1.79858	-1.5915	538.548	42.6799	510.281	17.4804	451.53	29.2191	283.714	27.6922	205393_s_at: CHEK1; CHK1 checkpoint homolog (S. pombe)	8.91767	9.19368	9.05643	9.11012	8.95062	8.98258	8.98048	9.06442	8.89438	8.83171	8.86154	8.67769	8.06179	7.9846	8.26278	8.26315	chr11q24-q24	chr11:125001852-125030781 (+), 99.23, q24.2	Hs.24529	---	NP_001265.1	NM_001274
224594_x_at	1.29595e-07	0.249239	0.16958	0.000183636	0.562448	1.34103e-05	4.89155e-05	ACTB	actin, beta	-1.01866	-1.02513	-1.16614	-1.00635	-1.14479	-1.13756	24700.4	625.879	24248	221.672	24094.9	444.448	21181.2	298.865	224594_x_at: ACTB; actin, beta	14.6076	14.5605	14.636	14.5635	14.5533	14.5811	14.5716	14.556	14.5266	14.556	14.5514	14.591	14.3632	14.3477	14.396	14.3746	chr7p15-p12	chr5:150069628-150118786 (-), 79.33, q33.1	Hs.520640	---	NP_001092.1	NM_001101
223179_at	1.31103e-07	0.310871	0.763104	0.00085441	0.0875399	5.72141e-06	1.29401e-05	YPEL3	yippee-like 3 (Drosophila)	1.06348	1.01384	1.65365	-1.04895	1.55494	1.63107	233.915	23.2192	248.763	9.37513	237.153	5.42934	386.812	16.7805	223179_at: YPEL3; yippee-like 3 (Drosophila)	7.94682	7.96157	7.90736	7.64079	7.97295	8.00838	7.97071	7.87934	7.84237	7.89115	7.91861	7.90541	8.64688	8.65046	8.54172	8.53881	chr16p11.2	chr16:30011136-30014258 (-), 87.83, p11.2	Hs.513491	ENSG00000090238	NP_113665.3	NM_031477
226936_at	1.32236e-07	0.162098	0.0907093	1.01468e-05	0.551271	2.41262e-05	0.0001376	C6orf173	chromosome 6 open reading frame 173	-1.07065	-1.10371	-1.73955	-1.03088	-1.62477	-1.5761	1185.7	71.3901	1107.46	69.0683	1074.29	81.4813	681.613	36.0616	226936_at: C6orf173; chromosome 6 open reading frame 173	10.1084	10.3193	10.1972	10.2135	10.0239	10.0857	10.1004	10.234	10.1085	9.9162	10.1796	10.0596	9.30227	9.41319	9.44903	9.48054	chr6q22.32	chr6:126702943-126711447 (+), 77.42, q22.32	Hs.486401	ENSG00000203760	NP_001012525.1	NM_001012507
201884_at	1.32661e-07	0.906626	0.320651	0.000571982	0.0429705	5.24488e-06	2.49381e-05	CEACAM5	carcinoembryonic antigen-related cell adhesion molecule 5	-1.01517	1.07939	1.97554	1.09577	2.00552	1.83024	724.374	97.5748	713.547	41.5118	781.882	31.7032	1431.03	96.2474	201884_at: CEACAM5; carcinoembryonic antigen-related cell adhesion molecule 5	9.2296	9.71103	9.49189	9.52947	9.40987	9.59184	9.48142	9.42518	9.68744	9.55893	9.62026	9.5731	10.5606	10.5674	10.4109	10.3827	chr19q13.1-q13.2	chr19:46904376-46923112 (+), 75.92, q13.2	Hs.466814	---	NP_004354.2	NM_004363
223542_at	1.34663e-07	0.572704	0.0286594	0.000193002	0.00133698	0.00170726	0.00258811	ANKRD32	ankyrin repeat domain 32	-1.02934	-1.16727	-1.84102	-1.134	-1.78853	-1.5772	184.349	14.9817	179.094	2.40988	157.932	4.74987	100.134	11.0241	223542_at: ANKRD32; ankyrin repeat domain 32	7.35663	7.53941	7.55128	7.64313	7.47015	7.46548	7.49889	7.50338	7.31685	7.2859	7.25321	7.35471	6.43164	6.75797	6.77835	6.58819	chr5q15	chr5:94040329-94057110 (+), 96.78, q15	Hs.657315	ENSG00000133302	NP_115666.1	NM_032290
226842_at	1.36073e-07	0.278319	0.00177451	4.75919e-05	0.00950998	0.000381795	2.85057e-05	LOC90110	hypothetical protein LOC90110	-1.03363	-1.16757	1.22833	-1.12958	1.26964	1.43416	336.594	9.21929	325.643	15.2373	288.287	12.7439	413.448	11.7738	226842_at: LOC90110; hypothetical protein LOC90110	8.34156	8.38861	8.4334	8.41426	8.24695	8.37117	8.36012	8.4055	8.1835	8.2536	8.13255	8.11162	8.6722	8.7186	8.73123	8.64246	chr17q21.2	chr17:34662439-34664055 (-), 81.79, q12	Hs.595347	---	---	---
209893_s_at	1.38571e-07	0.0309236	0.0122617	0.00029759	0.14161	6.063e-05	4.48306e-05	FUT4	fucosyltransferase 4 (alpha (1,3) fucosyltransferase, myeloid-specific)	1.09181	1.17722	-1.41042	1.07823	-1.53991	-1.66038	371.72	13.8096	405.848	19.6393	437.598	30.8856	263.553	17.2216	209893_s_at: FUT4; fucosyltransferase 4 (alpha (1,3) fucosyltransferase, myeloid-specific)	8.49419	8.59999	8.56351	8.49163	8.74486	8.67704	8.65757	8.57462	8.65001	8.72212	8.8434	8.86743	8.01483	7.94968	8.02515	8.16911	chr11q21	chr11:93917265-93919416 (+), 97.55, q21	Hs.390420	---	NP_002024.1	NM_002033
201930_at	1.38597e-07	0.564632	0.0362885	0.000113517	0.0318883	0.000227417	0.00166404	MCM6	minichromosome maintenance complex component 6	-1.03262	-1.14996	-1.87943	-1.11363	-1.82005	-1.63435	2494.81	201.976	2415.99	149.377	2169.48	59.8978	1327.43	139.983	201930_at: MCM6; minichromosome maintenance complex component 6	11.1386	11.4242	11.2887	11.2732	11.1849	11.1499	11.3489	11.2616	11.1082	11.0261	11.1143	11.0824	10.2391	10.2341	10.5119	10.4884	chr2q21	chr2:136314484-136350466 (-), 100.0, q21.3	Hs.444118	---	NP_005906.2	NM_005915
217492_s_at	1.39616e-07	0.229655	0.12773	8.46322e-05	0.0172893	0.00145515	5.60797e-05	LOC731292; PTEN; PTENP1	phosphatase and tensin homolog (mutated in multiple advanced cancers 1); phosphatase and tensin homolog (mutated in multiple advanced cancers 1), p...	1.01937	-1.02987	1.21961	-1.04983	1.19644	1.25605	773.805	19.9716	788.797	0.623892	751.359	15.1948	943.745	29.84	217492_s_at: LOC731292; PTEN; PTENP1; phosphatase and tensin homolog (mutated in multiple advanced cancers 1); phosphatase and tensin homolog (mutated in multiple advanced cancers 1), p...	9.55254	9.57703	9.61883	9.63346	9.62219	9.62409	9.62425		9.56666	9.50983	9.57507	9.56098	9.83326	9.8599	9.93819	9.89551	chr10q23.3; chr9p21	chr10:89614206-89715209 (+), 98.76, q23.31; chr9:33665437-33666649 (-), 100.0, p13.3	Hs.500466	---	NP_000305.3; XP_001130021.1	NM_000314; XM_001130021
213092_x_at	1.41521e-07	0.98564	0.506177	0.000103416	0.38008	0.00015214	7.76548e-05	DNAJC9	DnaJ (Hsp40) homolog, subfamily C, member 9	-1.00287	-1.03769	-1.61268	-1.03472	-1.60806	-1.55411	555.632	42.5824	554.041	9.89608	535.452	36.6421	344.54	18.6438	213092_x_at: DNAJC9; DnaJ (Hsp40) homolog, subfamily C, member 9	8.97359	9.24508	9.1283	9.11217	9.09796	9.09461	9.15043	9.11171	9.17528	9.04062	9.09382	8.93854	8.42047	8.3212	8.45836	8.50764	chr10q22.2	chr10:74671490-74673315 (-), 94.7, q22.2; chr20:10541513-10542206 (-), 36.96, p12.2	Hs.654694	---	NP_056005.1	NM_015190
212400_at	1.41689e-07	0.724646	0.470133	0.000489749	0.246647	0.000220473	3.08947e-05	FAM102A	family with sequence similarity 102, member A	-1.01963	1.03451	1.58389	1.05482	1.61498	1.53105	203.203	15.8169	199.291	13.4941	210.216	10.2053	321.851	8.66118	212400_at: FAM102A; family with sequence similarity 102, member A	7.57955	7.80873	7.69058	7.57541	7.51096	7.74427	7.67303	7.61663	7.71169	7.69537	7.64235	7.80846	8.27535	8.36569	8.34837	8.33	chr9q34.11	chr9:129742681-129752775 (-), 98.4, q34.11	Hs.568044	ENSG00000167106	NP_001030331.1; NP_976050.1	NM_001035254; NM_203305
201599_at	1.42163e-07	0.285555	0.47134	0.000676181	0.662041	0.00110582	0.00107041	OAT	ornithine aminotransferase (gyrate atrophy)	1.03337	1.02124	1.60758	-1.01187	1.55567	1.57414	4070.16	168.955	4205.99	154.975	4156.63	148.72	6543.11	614.558	201599_at: OAT; ornithine aminotransferase (gyrate atrophy)	11.9014	12.0393	12.0024	12.0166	12.0633	12.0227	12.0937	11.9703	12.0164	11.998	12.0927	11.975	12.5197	12.5914	12.792	12.7806	chr10q26	chr10:126075861-126090762 (-), 98.91, q26.13; chrX:48123726-48192225 (-), 89.17, p11.23	Hs.523332	---	NP_000265.1	NM_000274
1554762_a_at	1.4257e-07	0.936896	0.393531	0.000149179	0.290601	0.00022611	0.000173822	WWC2	WW and C2 domain containing 2	-1.00586	1.05144	-1.9722	1.0576	-1.96072	-2.07366	600.276	53.8141	596.78	41.4054	631.155	42.6827	304.368	36.9672	1554762_a_at: WWC2; WW and C2 domain containing 2	9.10522	9.13402	9.37791	9.28356	9.21839	9.08611	9.3315	9.23767	9.27583	9.30074	9.19405	9.42703	8.459	8.08495	8.29973	8.12379	chr4q35.1	chr4:184440753-184474071 (+), 97.14, q35.1	Hs.333179	ENSG00000151718	NP_079225.4	NM_024949
227033_at	1.47682e-07	0.271665	0.0432018	0.000207194	0.00806123	0.000136982	0.00108392	PDIA3	protein disulfide isomerase family A, member 3	1.03132	-1.06012	-1.3664	-1.09332	-1.40919	-1.28891	397.913	14.3634	410.377	14.5695	375.349	8.91829	291.214	16.0153	227033_at: PDIA3; protein disulfide isomerase family A, member 3	8.62924	8.67554	8.67409	8.56352	8.72196	8.65405	8.62042	8.72405	8.56494	8.55471	8.50332	8.58416	8.06489	8.21457	8.20973	8.24778	chr15q15	chr15:41850716-41852095 (+), 72.76, q15.3	Hs.591095	---	NP_005304.3	NM_005313
229551_x_at	1.49591e-07	0.468947	0.0240303	0.00024844	0.000805943	0.000574524	0.00237522	ZNF367	zinc finger protein 367	1.05111	-1.25577	-2.48684	-1.31995	-2.61395	-1.98034	140.151	16.6708	147.314	9.98236	111.606	6.33472	56.3569	9.78723	229551_x_at: ZNF367; zinc finger protein 367	6.97885	7.31635	7.21732	6.98041	7.33184	7.10038	7.18199	7.18705	6.89422	6.70309	6.83334	6.77143	5.49999	5.73236	5.86836	6.09994	chr9q22|9q22.32	chr9:98188043-98188470 (-), 90.54, q22.32	Hs.494557	---	NP_710162.1	NM_153695
1053_at	1.5054e-07	0.963165	0.037846	0.000405973	0.0323385	0.000470715	0.00243281	RFC2	replication factor C (activator 1) 2, 40kDa	-1.00228	-1.11296	-1.84618	-1.11044	-1.84199	-1.6588	268.665	16.9537	268.055	16.4077	241.396	6.58484	145.525	17.1637	1053_at: RFC2; replication factor C (activator 1) 2, 40kDa	7.94168	8.10226	8.16035	8.06557	8.02936	7.98846	8.05186	8.18798	7.95486	7.86032	7.91803	7.92619	7.10911	6.97216	7.36087	7.26783	chr7q11.23	chr7:73283938-73306668 (-), 70.86, q11.23	Hs.647062	---	NP_002905.2; NP_852136.1	NM_002914; NM_181471
235609_at	1.5305e-07	0.0706222	0.00409096	9.03119e-05	0.0284476	0.00132469	0.000876627	---	Transcribed locus	-1.15981	-1.39352	-2.53961	-1.20151	-2.18968	-1.82245	267.051	29.6354	230.254	6.81748	191.638	19.4446	105.154	15.1361	235609_at: ---; Transcribed locus	7.91823	8.27084	8.05688	7.97241	7.8325	7.90814	7.83375	7.81206	7.75996	7.62375	7.46115	7.46228	6.64246	6.43111	6.9041	6.84117	---	chr17:57113411-57113988 (-), 66.44, q23.2	Hs.598759	---	---	---
206535_at	1.54277e-07	0.644107	0.912371	0.000599728	0.464512	0.000197356	1.59666e-06	SLC2A2	solute carrier family 2 (facilitated glucose transporter), member 2	-1.03572	1.00331	1.79122	1.03916	1.85521	1.7853	31.3242	3.33086	30.2438	2.86129	31.4281	1.4156	56.1086	2.23051	206535_at: SLC2A2; solute carrier family 2 (facilitated glucose transporter), member 2	4.81734	5.12904	4.84961	5.05641	4.8493	4.81102	4.89011	5.10538	5.03069	5.00527	4.87976	4.97572	5.83163	5.85442	5.82755	5.7235	chr3q26.1-q26.2	chr3:172196830-172227462 (-), 100.0, q26.2	Hs.167584	ENSG00000163581	NP_000331.1	NM_000340
236220_at	1.5533e-07	0.0668937	0.0127988	0.00235634	0.0669368	0.00218086	0.00215902	---	Transcribed locus	-1.12795	-1.22176	2.39053	-1.08317	2.69639	2.92066	113.351	9.34363	100.493	5.68333	92.7767	3.36633	270.969	61.5664	236220_at: ---; Transcribed locus	6.89446	6.84438	6.90466	6.63964	6.72829	6.67492	6.66118	6.53232	6.5035	6.55579	6.59812	6.48251	7.84862	7.73416	8.44175	8.1935	---	chr6:111658227-111659089 (+), 88.29, q21	Hs.127009	---	---	---
227467_at	1.56082e-07	0.0837219	0.00510335	0.00295548	0.28182	0.00140416	0.00196949	RDH10	retinol dehydrogenase 10 (all-trans)	-1.0608	-1.09564	1.61608	-1.03285	1.71434	1.77065	634.146	20.4591	597.802	27.3113	578.791	14.6387	1024.83	125.603	227467_at: RDH10; retinol dehydrogenase 10 (all-trans)	9.31213	9.35585	9.32076	9.24367	9.15234	9.28372	9.17997	9.27354	9.1377	9.16601	9.17763	9.22488	9.82565	9.87687	10.0649	10.2052	chr8q21.11	chr8:74399212-74400070 (+), 87.99, q21.11	Hs.244940	---	NP_742034.1	NM_172037
228929_at	1.56337e-07	0.0744054	0.059864	0.000223819	0.845826	6.72243e-05	0.000419369	DNASE1	Deoxyribonuclease I	-1.08358	-1.07819	1.38965	1.00499	1.50579	1.49831	376.636	19.3472	347.586	18.4694	349.321	7.21173	523.392	32.649	228929_at: DNASE1; Deoxyribonuclease I	8.59533	8.58537	8.59973	8.44176	8.45339	8.5403	8.39691	8.36828	8.47607	8.47068	8.43051	8.41546	8.98476	8.93153	9.13521	9.0671	chr16p13.3	chr16:3654770-3655469 (+), 60.65, p13.3	Hs.657504	---	NP_005214.2	NM_005223
222843_at	1.56751e-07	0.192369	0.0605981	0.000144522	0.00612982	0.000644449	0.00103076	FIGNL1	fidgetin-like 1	-1.09532	-1.1665	-1.81567	-1.06499	-1.65767	-1.55652	417.015	41.601	380.725	8.28499	357.493	7.58875	229.675	19.1499	222843_at: FIGNL1; fidgetin-like 1	8.48034	8.77544	8.72127	8.81593	8.53209	8.56399	8.58941	8.6039	8.51134	8.45827	8.50435	8.45215	7.80459	7.71878	8.0007	7.83507	chr7p12.2	chr7:50479324-50485542 (-), 88.68, p12.2	Hs.137516	---	NP_001036227.1; NP_071399.2	NM_001042762; NM_022116
225866_at	1.56876e-07	0.113193	0.058011	0.00137646	0.00102648	0.000152521	3.51675e-05	BXDC1	brix domain containing 1	-1.06656	1.08517	-1.31121	1.1574	-1.22938	-1.42289	921.632	53.5016	864.116	28.0335	1000.12	37.1012	702.885	12.4745	225866_at: BXDC1; brix domain containing 1	9.76708	9.96194	9.82591	9.83014	9.77037	9.81204	9.7061	9.72954	9.93091	9.95489	9.93261	10.0425	9.48579	9.42369	9.46287	9.45554	chr6q21	chr6:111409933-111454269 (+), 90.35, q21	Hs.372265	---	NP_115570.1	NM_032194
232611_at	1.56989e-07	0.0176723	0.00357711	0.000857401	0.122198	0.00014372	0.000365196	LOC92497	hypothetical protein LOC92497	-1.15314	-1.23075	1.40145	-1.0673	1.61607	1.72484	114.107	7.09364	98.9535	6.00741	92.7135	2.70193	159.916	13.1443	232611_at: LOC92497; hypothetical protein LOC92497	6.85022	6.87522	6.90488	6.69799	6.73618	6.65542	6.54644	6.5688	6.48465	6.57402	6.56409	6.51423	7.17887	7.25627	7.41803	7.41672	chr12q23.1	chr12:99082960-99091218 (-), 73.01, q23.1	Hs.645240	---	XP_936943.1; XP_950006.1	XM_931850; XM_944913
209994_s_at	1.58584e-07	0.111644	0.290721	8.69956e-05	0.330892	0.000138637	6.74237e-06	ABCB1; ABCB4	ATP-binding cassette, sub-family B (MDR/TAP), member 1; ATP-binding cassette, sub-family B (MDR/TAP), member 4	-1.08604	-1.04645	-1.55486	1.03783	-1.43168	-1.48584	512.483	33.8902	471.882	28.4424	489.733	18.4777	329.6	12.9613	209994_s_at: ABCB1; ABCB4; ATP-binding cassette, sub-family B (MDR/TAP), member 1; ATP-binding cassette, sub-family B (MDR/TAP), member 4	8.99634	8.95144	9.13062	8.91784	8.99101	8.88862	8.85974	8.78196	8.89345	9.01122	8.90148	8.93423	8.34335	8.29241	8.41557	8.40359	chr7q21.1	chr7:86971261-87068119 (-), 99.93, q21.12	Hs.489033	---	NP_000434.1; NP_000918.2; NP_061337.1; NP_061338.1	NM_000443; NM_000927; NM_018849; NM_018850
217512_at	1.58816e-07	0.324365	0.29578	8.37787e-05	0.978087	9.51364e-05	0.000436727	---	---	1.06998	1.06723	1.9948	-1.00258	1.86433	1.86914	96.0774	10.89	102.801	7.19235	102.537	3.51666	191.655	19.1822	217512_at: ---; ---	6.52041	6.81168	6.48002	6.50636	6.73245	6.54552	6.66402	6.78206	6.61808	6.7371	6.66939	6.69286	7.44622	7.47466	7.63659	7.75062	---	chr3:187942350-187943380 (+), 81.01, q27.3	---	ENSG00000113889	---	---
207170_s_at	1.60222e-07	0.00119153	0.00583347	0.000865335	0.893675	7.27568e-05	6.66083e-05	LETMD1	LETM1 domain containing 1	-1.12004	-1.11579	1.20117	1.00381	1.34536	1.34026	1661.44	43.7799	1483.37	42.9545	1489.02	60.1402	1995.67	87.607	207170_s_at: LETMD1; LETM1 domain containing 1	10.7418	10.7067	10.6932	10.6497	10.4859	10.5861	10.5229	10.5419	10.5407	10.6007	10.4597	10.5559	10.8953	10.9756	10.9334	11.0422	chr12q13.13	chr12:49728923-49740468 (+), 98.78, q13.13	Hs.655272	ENSG00000050426	NP_001019839.1; NP_001019840.1; NP_001019841.1; NP_001019842.1; NP_056231.3	NM_001024668; NM_001024669; NM_001024670; NM_001024671; NM_015416
210028_s_at	1.6264e-07	0.110189	0.0124166	0.000144836	0.00659033	0.00212659	0.00253474	ORC3L	origin recognition complex, subunit 3-like (yeast)	-1.06388	-1.13666	-1.50358	-1.06841	-1.41329	-1.3228	662.112	36.0737	622.356	4.74283	582.506	13.1119	440.358	31.1671	210028_s_at: ORC3L; origin recognition complex, subunit 3-like (yeast)	9.30012	9.4536	9.30492	9.41868	9.26745	9.29409	9.28068	9.28404	9.21718	9.18289	9.20173	9.14161	8.65135	8.83304	8.88698	8.74779	chr6q14.3-q16.1	chr11:79376174-79378663 (+), 92.63, q14.1; chr6:88356570-88433885 (+), 100.0, q15	Hs.410228	---	NP_036513.2; NP_862820.1	NM_012381; NM_181837
225186_at	1.64598e-07	0.0029717	0.0228892	0.000185474	0.151141	1.7664e-05	4.68941e-05	RAPH1	Ras association (RalGDS/AF-6) and pleckstrin homology domains 1	-1.11851	-1.07411	1.1913	1.04133	1.33248	1.27959	257.713	7.9516	230.408	7.95424	239.931	8.36575	307.014	9.13577	225186_at: RAPH1; Ras association (RalGDS/AF-6) and pleckstrin homology domains 1	8.02968	7.95115	8.00017	8.05541	7.86545	7.90793	7.82083	7.79543	7.83653	7.90266	7.92978	7.95429	8.2105	8.27253	8.31329	8.25041	chr2q33	chr2:204006785-204108304 (-), 93.81, q33.2	Hs.471162	ENSG00000173166	NP_079528.1; NP_976241.1; NP_998754.1	NM_025252; NM_203365; NM_213589
222803_at	1.65275e-07	0.046149	0.00605406	0.000542283	0.0752688	0.00162331	0.00198751	PRTFDC1	phosphoribosyl transferase domain containing 1	-1.07952	-1.14316	-1.73864	-1.05895	-1.61056	-1.5209	1091.67	53.1666	1011.25	33.6022	954.958	38.9997	627.89	65.6469	222803_at: PRTFDC1; phosphoribosyl transferase domain containing 1	10.0175	10.1129	10.1779	10.0559	9.99531	9.96012	10.0406	9.92936	9.90326	9.81464	9.95435	9.92125	9.25184	9.0908	9.36603	9.44456	chr10p12.1	chr10:25177550-25281539 (-), 99.28, p12.1	Hs.405619	ENSG00000099256	NP_064585.1	NM_020200
201341_at	1.69994e-07	0.574058	0.274448	3.23256e-05	0.144688	6.20851e-05	0.000230838	ENC1	ectodermal-neural cortex (with BTB-like domain)	1.02501	-1.07922	-1.884	-1.10621	-1.93112	-1.74571	2294.09	162.328	2351.48	109.082	2125.7	218.673	1217.67	104.477	201341_at: ENC1; ectodermal-neural cortex (with BTB-like domain)	11.1752	11.255	11.0118	11.2016	11.2083	11.2814	11.1199	11.1832	10.8375	11.0299	11.1605	11.1631	10.2739	10.4042	10.125	10.1809	chr5q12-q13.3	chr5:73958990-73972273 (-), 98.96, q13.3	Hs.104925	---	NP_003624.1	NM_003633
226292_at	1.72737e-07	0.477523	0.176246	0.00015952	0.0558192	1.18238e-05	0.000147511	CAPN5	calpain 5	1.03487	-1.09248	1.6276	-1.13058	1.57276	1.77813	330.701	25.6316	342.233	17.4647	302.707	25.5137	538.251	23.2578	226292_at: CAPN5; calpain 5	8.41308	8.49143	8.33085	8.22908	8.38409	8.51199	8.43202	8.34166	8.29256	8.22022	8.07452	8.36407	9.06874	8.9895	9.08483	9.1414	chr11q14	chr11:76514145-76514851 (+), 69.16, q13.5	Hs.248153	---	NP_004046.2	NM_004055
215785_s_at	1.79677e-07	0.0958813	0.0353758	0.000402461	0.240852	0.000302062	0.000246065	CYFIP2	cytoplasmic FMR1 interacting protein 2	-1.0973	-1.13934	1.51123	-1.03831	1.65828	1.72181	129.868	9.77868	118.352	4.95807	113.985	4.55504	196.261	17.0928	215785_s_at: CYFIP2; cytoplasmic FMR1 interacting protein 2	7.08793	7.11257	6.86644	7.00405	6.86542	6.96446	6.82124	6.89288	6.90239	6.84214	6.76311	6.81972	7.48799	7.54286	7.76915	7.65034	chr5q33.3	chr5:156671249-156752811 (+), 94.61, q33.3	Hs.519702	ENSG00000055163	NP_001032409.2; NP_001032410.1; NP_055191.2	NM_001037332; NM_001037333; NM_014376
225973_at	1.80671e-07	0.0743354	0.236133	0.000102546	0.272855	3.59838e-05	1.74381e-05	TAP2	transporter 2, ATP-binding cassette, sub-family B (MDR/TAP)	-1.07786	-1.04584	-1.42689	1.03062	-1.32382	-1.36435	140.164	7.99808	130.039	4.7606	134.021	4.63049	98.2305	3.64594	225973_at: TAP2; transporter 2, ATP-binding cassette, sub-family B (MDR/TAP)	7.10314	7.24694	7.06487	7.10212	6.96566	7.02947	7.0028	7.0904	7.01892	7.07848	7.03556	7.12974	6.6043	6.69361	6.5719	6.59965	chr6p21.3	chr6:32900871-32902728 (-), 56.82, p21.32; chr6_cox_hap1:4173749-4175606 (-), 62.57 //; chr6_qbl_...	Hs.502	ENSG00000204267; ENSG00000206235; ENSG00000206299	NP_000535.3; NP_061313.2	NM_000544; NM_018833
205034_at	1.82055e-07	0.315331	0.0160783	0.000120096	0.0352098	0.000697223	0.000553872	CCNE2	cyclin E2	-1.07699	-1.31222	-2.71114	-1.21842	-2.51734	-2.06607	133.388	15.1824	123.853	6.56722	101.65	11.4445	49.1999	7.82888	205034_at: CCNE2; cyclin E2	7.03709	7.26578	7.03468	6.87297	6.97504	7.03227	6.94919	6.84726	6.72905	6.76867	6.74006	6.40234	5.59401	5.28907	5.85563	5.6863	chr8q22.1	chr8:95961644-95975652 (-), 98.41, q22.1	Hs.567387	---	NP_477083.1; NP_477097.1	NM_057735; NM_057749
201476_s_at	1.83002e-07	0.567905	0.0872842	0.000120445	0.0979473	2.29976e-05	4.71826e-05	RRM1	ribonucleotide reductase M1 polypeptide	-1.04292	-1.14394	-1.93008	-1.09687	-1.85065	-1.68722	880.307	92.2319	844.082	63.6231	769.54	38.3829	456.1	32.8865	201476_s_at: RRM1; ribonucleotide reductase M1 polypeptide	9.57148	9.92028	9.74399	9.86716	9.59352	9.66886	9.76979	9.84047	9.65986	9.49304	9.5693	9.62375	8.71796	8.76676	8.93393	8.90288	chr11p15.5	chr11:4072586-4116681 (+), 98.76, p15.4	Hs.558393	---	NP_001024.1	NM_001033
240110_at	1.87342e-07	0.52715	0.174742	6.82719e-05	0.0583526	3.56814e-05	2.9481e-05	HMGCS2	3-hydroxy-3-methylglutaryl-Coenzyme A synthase 2 (mitochondrial)	1.03764	-1.09896	1.77013	-1.14033	1.70592	1.94531	110.523	9.53152	114.683	8.11164	100.57	8.69841	195.64	13.3201	240110_at: HMGCS2; 3-hydroxy-3-methylglutaryl-Coenzyme A synthase 2 (mitochondrial)	6.62497	6.78161	6.79923	6.93077	6.70104	6.86057	6.95106	6.84237	6.70474	6.7898	6.59235	6.50511	7.57188	7.56757	7.54754	7.75162	chr1p13-p12	chr1:120092142-120092590 (-), 90.46, p12	Hs.59889	---	NP_005509.1	NM_005518
201263_at	1.88166e-07	0.446703	0.22016	5.59766e-05	0.387559	0.000160356	0.000103394	TARS	threonyl-tRNA synthetase	-1.03384	-1.06893	-1.61288	-1.03395	-1.56009	-1.50886	1527.74	107.392	1477.74	37.018	1429.22	96.4723	947.216	57.4503	201263_at: TARS; threonyl-tRNA synthetase	10.5064	10.6381	10.682	10.4715	10.5144	10.5808	10.5209	10.4993	10.4811	10.4631	10.3672	10.6029	10.0028	9.79985	9.88928	9.85049	chr5p13.2	chr5:33476847-33503926 (+), 99.05, p13.3	Hs.481860	---	NP_689508.3	NM_152295
204126_s_at	1.88305e-07	0.323585	0.204725	0.000251644	0.598151	1.98255e-05	5.23724e-05	CDC45L	CDC45 cell division cycle 45-like (S. cerevisiae)	-1.1171	-1.15319	-2.49617	-1.0323	-2.2345	-2.16458	245.399	41.1695	219.675	19.7009	212.8	11.4007	98.3102	9.83045	204126_s_at: CDC45L; CDC45 cell division cycle 45-like (S. cerevisiae)	7.75234	8.22082	7.71481	8.00873	7.60093	7.78782	7.79031	7.92008	7.78674	7.63787	7.80401	7.69854	6.5526	6.60105	6.49039	6.8123	chr22q11.21	chr22:17847467-17888123 (+), 98.98, q11.21	Hs.474217	---	NP_003495.1	NM_003504
236201_at	1.89159e-07	0.89684	0.542919	0.000351377	0.6494	0.000271409	0.000316407	---	Transcribed locus	1.01221	1.05434	3.05945	1.04163	3.02255	2.90176	119.797	11.8749	121.26	14.4213	126.307	15.2425	366.514	72.4858	236201_at: ---; Transcribed locus	6.90833	6.68542	7.00949	6.99211	7.05548	7.07012	6.78521	6.74622	7.15439	7.08729	6.85196	6.79793	8.39287	8.14221	8.63942	8.8094	---	chr20:13096889-13097749 (+), 79.28, p12.1	Hs.93739	---	---	---
202338_at	1.91048e-07	0.283734	0.0537983	0.000200399	0.0772939	1.28565e-05	3.55371e-05	TK1	thymidine kinase 1, soluble	-1.10812	-1.23814	-2.30473	-1.11733	-2.07985	-1.86145	546.588	77.7051	493.255	34.2912	441.459	33.0338	237.159	19.2512	202338_at: TK1; thymidine kinase 1, soluble	8.88814	9.29726	8.92821	9.21978	8.81449	8.98872	8.92004	9.05092	8.87661	8.62187	8.82707	8.80636	7.72201	7.87497	7.95355	7.99359	chr17q23.2-q25.3	chr17:73681775-73694726 (-), 99.65, q25.3	Hs.515122	---	NP_003249.1	NM_003258
213248_at	1.92545e-07	0.0984762	0.0111977	0.000936389	0.0565167	0.00107699	0.000450294	LOC221362; LOC730101	hypothetical protein LOC221362; similar to heterogeneous nuclear ribonucleoprotein A/B	-1.09408	-1.19105	1.68592	-1.08863	1.84453	2.00801	374.946	28.5838	342.703	15.2271	314.803	17.5765	632.128	78.2784	213248_at: LOC221362; LOC730101; hypothetical protein LOC221362; similar to heterogeneous nuclear ribonucleoprotein A/B	8.45529	8.69584	8.48269	8.55611	8.41177	8.49164	8.33685	8.4387	8.37548	8.21056	8.24591	8.35451	9.09005	9.19764	9.4382	9.45666	chr6p12.1; chr6p12.3	chr6:52639277-52641910 (+), 85.34, p12.1	Hs.7921	---	XP_001134277.1	XM_001134277; XR_016069
201650_at	1.95065e-07	0.0408433	0.0177229	0.000195447	0.00092082	0.000932175	4.45316e-05	KRT19	keratin 19	-1.0362	1.04916	-1.16034	1.08714	-1.1198	-1.21739	10396.7	219.731	10033.5	169.239	10907.8	224.828	8960.03	248.306	201650_at: KRT19; keratin 19	13.3177	13.3765	13.3625	13.3176	13.2683	13.2883	13.2869	13.326	13.4352	13.42	13.4273	13.3688	13.1008	13.0953	13.1382	13.1812	chr17q21.2	chr6:72351115-72352457 (+), 90.22, q13; chr17:36933395-36938054 (-), 99.41, q21.2	Hs.654568	---	NP_002267.2	NM_002276
214719_at	1.96958e-07	0.515646	0.259629	0.00250133	0.111555	2.7139e-06	4.16674e-05	SLC46A3	solute carrier family 46, member 3	-1.04296	-1.07889	1.62246	-1.03445	1.69216	1.75046	201.376	20.8578	193.081	2.70901	186.651	5.8364	326.725	0.74559	214719_at: SLC46A3; solute carrier family 46, member 3	7.72902	7.81529	7.54816	7.49938	7.57525	7.61414	7.60639	7.57606	7.5096	7.51464	7.54377	7.6067		8.35158	8.34882	8.35538	chr13q12.3	chr13:28172216-28176694 (-), 76.77, q12.3	Hs.117167	---	NP_861450.1	NM_181785
210538_s_at	1.97352e-07	0.049579	0.00144251	0.000285715	0.0433835	0.000498499	0.00209948	BIRC3	baculoviral IAP repeat-containing 3	-1.12052	-1.25336	-1.99374	-1.11855	-1.7793	-1.59071	292.309	18.034	260.868	18.1589	233.22	11.1149	146.613	18.3518	210538_s_at: BIRC3; baculoviral IAP repeat-containing 3	8.28541	8.10844	8.24408	8.11925	8.13796	8.07841	7.92837	7.95352	7.92545	7.92078	7.7913	7.81973	7.18565	7.09754	7.43198	7.03605	chr11q22	chr11:101699726-101713635 (+), 91.84, q22.2	Hs.127799	---	NP_001156.1; NP_892007.1	NM_001165; NM_182962
200693_at	1.97495e-07	0.136409	0.0531588	7.21495e-05	0.359673	6.89154e-05	0.000687265	YWHAQ	tyrosine 3-monooxygenase/tryptophan 5-monooxygenase activation protein, theta polypeptide	-1.0293	-1.04093	-1.18545	-1.0113	-1.1517	-1.13883	6750.58	175.503	6558.4	133.417	6485.12	32.9958	5694.54	118.696	200693_at: YWHAQ; tyrosine 3-monooxygenase/tryptophan 5-monooxygenase activation protein, theta polypeptide	12.7381	12.6678	12.7552	12.7206	12.6562	12.6517	12.7102	12.6976	12.6548	12.6649	12.672	12.6599	12.44	12.4661	12.4827	12.5117	chr2p25.1	chr22:42372053-42372775 (+), 38.05, q13.2; chr2:9641847-9688538 (-), 97.49, p25.1	Hs.74405	---	NP_006817.1	NM_006826
213599_at	1.99521e-07	0.035864	6.74138e-05	0.000534249	0.00651561	0.000371648	0.00584275	OIP5	Opa interacting protein 5	-1.07888	-1.21706	-1.44275	-1.12808	-1.33727	-1.18545	680.384	13.7684	630.641	28.3087	559.041	16.4182	471.587	28.4789	213599_at: OIP5; Opa interacting protein 5	9.37373	9.43376	9.39869	9.43376	9.20559	9.33852	9.30297	9.35115	9.1286	9.09326	9.09869	9.18485	8.77259	8.84314	8.94115	8.96066	chr15q15.1	chr15:39388609-39412093 (-), 97.51, q15.1	Hs.661645	---	NP_009211.1	NM_007280
207245_at	2.00308e-07	0.497951	0.516494	0.000140717	0.829421	0.000138546	0.000126073	UGT2B17	UDP glucuronosyltransferase 2 family, polypeptide B17	1.05642	1.0357	2.19767	-1.02001	2.0803	2.12192	13.8592	0.920454	14.6411	1.88124	14.3539	1.10473	30.4579	3.63963	207245_at: UGT2B17; UDP glucuronosyltransferase 2 family, polypeptide B17	3.90792	3.69773	3.82496	3.73101	3.79352	4.1256	3.75809	3.77743	3.76574	3.75196	3.85486	3.98845	5.0084	5.11049	4.84772	4.71716	chr4q13	chr4:69085499-69116840 (-), 98.29, q13.2; chr4:69546722-69570984 (-), 94.16, q13.2; chr4:69194700...	Hs.575083	---	NP_001068.1; XP_001125683.1	NM_001077; XM_001125683
209755_at	2.03717e-07	0.0967908	0.19293	0.000109693	0.607718	4.90218e-05	4.43359e-05	NMNAT2	nicotinamide nucleotide adenylyltransferase 2	-1.11601	-1.08331	1.61768	1.03019	1.80535	1.75245	184.892	14.6266	165.672	13.196	170.673	12.711	299.096	15.7816	209755_at: NMNAT2; nicotinamide nucleotide adenylyltransferase 2	7.41688	7.5357	7.67883	7.47752	7.22651	7.3317	7.42249	7.49416	7.25752	7.41565	7.5116	7.46318	8.13457	8.20297	8.31719	8.23712	chr1q25	chr1:181484001-181654360 (-), 93.11, q25.3	Hs.497123	---	NP_055854.1; NP_733820.1	NM_015039; NM_170706
220622_at	2.04902e-07	0.514042	0.00483394	8.32908e-05	0.00607148	0.000711151	4.99613e-06	LRRC31	leucine rich repeat containing 31	1.0547	-1.29839	1.7536	-1.36942	1.66266	2.27687	262.771	22.782	277.144	31.9566	202.381	16.1677	460.796	32.3338	220622_at: LRRC31; leucine rich repeat containing 31	8.15556	8.0344	8.08807	7.85578	8.29953	8.14447	8.0932	7.89153	7.58668	7.80063	7.54755	7.69524	8.79985	8.73087	8.88809	8.96247	chr3q26.2	chr3:171039724-171070412 (-), 93.71, q26.2	Hs.411295	ENSG00000114248	NP_079003.2; XP_001133921.1; XP_001133922.1; XP_001133923.1	NM_024727; XM_001133921; XM_001133922; XM_001133923
220615_s_at	2.09932e-07	0.381723	0.310296	2.2986e-05	0.667943	1.01625e-05	0.000697121	MLSTD1	male sterility domain containing 1	-1.03808	-1.06066	-1.66201	-1.02174	-1.60103	-1.56696	114.22	6.65666	110.029	5.49355	107.688	9.5658	68.7239	2.74742	220615_s_at: MLSTD1; male sterility domain containing 1	6.85959	6.70937	6.90789	6.85824	6.838	6.77084	6.68062	6.83202	6.87898	6.81852	6.58636	6.70165	6.03864	6.17785	6.09595	6.09509	chr12p11.22	chr12:29193498-29378272 (+), 99.65, p11.22	Hs.298851	---	NP_060569.3	NM_018099
209426_s_at	2.16716e-07	0.176316	0.00476617	0.00059452	0.0116404	3.36557e-05	1.67189e-05	AMACR	alpha-methylacyl-CoA racemase	-1.04918	-1.1611	1.2509	-1.10668	1.31242	1.45242	573.738	28.7797	546.846	17.2076	494.132	22.3543	717.689	26.5602	209426_s_at: AMACR; alpha-methylacyl-CoA racemase	9.20782	9.16895	9.21794	9.0567	9.09741	9.12107	9.02877	9.13053	8.92857	9.04265	8.91034	8.90914	9.46975	9.56342	9.46834	9.44445	chr5p13	chr5:34024151-34043970 (-), 98.38, p13.3	Hs.508343	ENSG00000082196	NP_055139.4; NP_976316.1	NM_014324; NM_203382
214051_at	2.20075e-07	0.294445	0.0848231	8.41152e-07	0.37619	0.000276987	0.000862326	MGC39900	hypothetical protein MGC39900	-1.04189	-1.09049	-1.54283	-1.04664	-1.4808	-1.4148	292.804	8.74671	281.031	18.1753	268.507	18.7984	189.784	5.61593	214051_at: MGC39900; hypothetical protein MGC39900	8.16211	8.20102	8.15935	8.25078	8.06	8.05404	8.16914	8.24622	7.92568	8.05179	8.14627	8.14062	7.56996	7.51014	7.57704	7.61381	chrXq22.2	chrX:103103870-103107205 (+), 95.79, q22.2	Hs.496530	ENSG00000158427	NP_919305.1	NM_194324
210854_x_at	2.20522e-07	0.0161637	0.00228382	3.70692e-05	0.321914	0.000596304	6.38455e-05	SLC6A8	solute carrier family 6 (neurotransmitter transporter, creatine), member 8	-1.14155	-1.18809	-1.52801	-1.04076	-1.33853	-1.28611	811.591	41.1906	710.953	43.5811	683.108	26.057	531.144	16.8279	210854_x_at: SLC6A8; solute carrier family 6 (neurotransmitter transporter, creatine), member 8	9.72264	9.70256	9.67201	9.5555	9.39912	9.48378	9.41374	9.58984	9.36849	9.37285	9.48268	9.43674	9.03122	9.01617	9.04443	9.11789	chrXq28	chr16:33689672-33692827 (+), 94.39, p11.2; chrX:152610879-152614043 (+), 98.47, q28; chr16:327974...	Hs.540696	ENSG00000130821	NP_005620.1	NM_005629
225189_s_at	2.22072e-07	0.830028	0.947006	3.29021e-05	0.852985	0.0013077	2.07915e-06	RAPH1	Ras association (RalGDS/AF-6) and pleckstrin homology domains 1	-1.00685	-1.0016	1.32294	1.00525	1.33201	1.32506	665.253	21.8477	660.724	39.8873	664.191	15.3372	880.09	16.9777	225189_s_at: RAPH1; Ras association (RalGDS/AF-6) and pleckstrin homology domains 1	9.3568	9.43622	9.3898	9.32589	9.40491	9.46627	9.32295	9.26961	9.41253	9.3689	9.38632	9.33291	9.77606	9.8217	9.76584	9.76163	chr2q33	chr2:204006785-204108304 (-), 93.81, q33.2	Hs.471162	ENSG00000173166	NP_079528.1; NP_976241.1; NP_998754.1	NM_025252; NM_203365; NM_213589
201298_s_at	2.32574e-07	0.131747	0.96373	0.00109406	0.156986	0.000731686	0.00055174	MOBK1B	MOB1, Mps One Binder kinase activator-like 1B (yeast)	-1.03893	1.00111	-1.38153	1.04008	-1.32977	-1.38307	969.553	20.0929	933.226	34.1926	970.633	30.6272	701.797	45.3412	201298_s_at: MOBK1B; MOB1, Mps One Binder kinase activator-like 1B (yeast)	9.91078	9.90908	9.96472	9.89921	9.7938	9.89125	9.9173	9.85905	9.92052	9.92488	9.86605	9.97752	9.3722	9.37224	9.54321	9.52296	chr2p13.1	chr2:74236719-74259503 (-), 99.4, p13.1	Hs.196437	ENSG00000114978	NP_060691.1	NM_018221
205352_at	2.33683e-07	0.773126	0.00211776	0.00255067	0.0542339	0.000837418	0.00121435	SERPINI1	serpin peptidase inhibitor, clade I (neuroserpin), member 1	-1.01175	-1.1427	1.79669	-1.12943	1.81779	2.05308	157.938	5.56117	156.105	13.0406	138.215	5.21055	283.766	39.3405	205352_at: SERPINI1; serpin peptidase inhibitor, clade I (neuroserpin), member 1	7.28665	7.24382	7.31503	7.36468	7.18177	7.19815	7.31344	7.43733	7.08552	7.15852	7.04453	7.15141	7.98185	7.94681	8.3086	8.31502	chr3q26.1	chr3:168936242-169026050 (+), 100.0, q26.1	Hs.478153	---	NP_005016.1	NM_005025
205890_s_at	2.3455e-07	0.0245897	0.0487418	0.000296232	0.978246	0.000165826	0.000216449	UBD	ubiquitin D	-1.13965	-1.13683	-1.83384	1.00248	-1.60913	-1.61311	1612.9	45.6371	1415.26	98.4297	1418.76	120.447	879.519	75.9503	205890_s_at: UBD; ubiquitin D	10.5931	10.6789	10.6768	10.6712	10.3859	10.3711	10.5318	10.5681	10.3864	10.3366	10.5657	10.5773	9.65036	9.9274	9.82289	9.70567	chr6p21.3	chr6:29631374-29635475 (-), 99.74, p22.1; chr6_cox_hap1:978712-982813 (-), 99.74 //; chr6_qbl_hap...	Hs.44532	ENSG00000206468; ENSG00000206513	NP_006389.1	NM_006398
202967_at	2.34871e-07	0.264153	0.201153	0.00146064	0.851222	0.00238322	0.00267152	GSTA4	glutathione S-transferase A4	1.01814	1.02049	1.32868	1.00231	1.30501	1.302	1152.76	26.6432	1173.67	20.935	1176.38	18.4772	1531.65	99.501	202967_at: GSTA4; glutathione S-transferase A4	10.1591	10.2127	10.177	10.1336	10.1816	10.1714	10.229	10.2045	10.2207	10.1676	10.2082	10.2035	10.5595	10.7066	10.4868	10.5617	chr6p12.1	chr6:52950709-52968058 (-), 98.12, p12.1	Hs.485557	---	NP_001503.1	NM_001512
225285_at	2.38034e-07	0.350555	0.865191	0.00146225	0.259222	0.00229494	0.00150859	BCAT1	branched chain aminotransferase 1, cytosolic	-1.03264	1.00595	-1.79516	1.03879	-1.73841	-1.80584	829.929	40.459	803.694	30.5176	834.867	39.7791	462.315	58.195	225285_at: BCAT1; branched chain aminotransferase 1, cytosolic	9.60343	9.67609	9.7568	9.74585	9.69558	9.685	9.57326	9.64499	9.80438	9.67305	9.66017	9.67923	8.96434	8.96346	8.8876	8.55819	chr12pter-q12	chr12:24855563-24859009 (-), 98.08, p12.1	Hs.438993	---	NP_005495.2	NM_005504
228113_at	2.43403e-07	0.841026	0.755637	0.000100246	0.648977	0.000292337	0.000808474	RAB37	RAB37, member RAS oncogene family	1.00939	-1.01494	1.56866	-1.02446	1.55407	1.59209	297.299	16.4226	300.09	18.9594	292.924	24.9567	466.362	11.0889	228113_at: RAB37; RAB37, member RAS oncogene family	8.26494	8.29837	8.13585	8.15733	8.09133	8.29308	8.28543	8.23821	8.18194	8.1145	8.10425	8.36176	8.8842	8.85637	8.89884	8.82059	chr17q25.1	chr17:70254105-70255069 (+), 80.43, q25.1	Hs.592097	---	NP_001006638.1; NP_001006639.1; NP_783865.1	NM_001006637; NM_001006638; NM_175738
227320_at	2.48632e-07	0.457586	0.146322	0.000280095	0.00472691	4.75073e-05	0.000850386	FAM101A	family with sequence similarity 101, member A	-1.06792	1.13074	1.96012	1.20754	2.09326	1.73349	806.3	114.503	755.018	47.918	911.717	26.2504	1580.45	154.007	227320_at: FAM101A; family with sequence similarity 101, member A	9.56204	9.93312	9.52683	9.55846	9.46546	9.67203	9.509	9.58635	9.8186	9.81582	9.80114	9.89245	10.7872	10.6199	10.6355	10.4412	chr12q24.31	chr12:123346023-123366523 (+), 95.54, q24.31	Hs.432901	---	NP_859060.3	NM_181709
210587_at	2.50687e-07	0.0443061	0.00235643	2.65776e-05	0.0717448	0.00103547	0.000890601	INHBE	inhibin, beta E	-1.15605	-1.31152	-1.71179	-1.13448	-1.48072	-1.3052	42.1437	0.76229	36.4548	3.31826	32.1335	2.10511	24.6196	1.08678	210587_at: INHBE; inhibin, beta E	5.41149	5.41882	5.39813	5.35982	5.16757	5.02761	5.34703	5.1921	5.10266	4.93464	5.06541	4.91203	4.62875	4.52689	4.67029	4.6567	chr12q13.3	chr12:56135369-56138056 (+), 79.18, q13.3	Hs.632713	---	NP_113667.1	NM_031479
215812_s_at	2.51114e-07	0.0117877	0.00242451	3.61636e-05	0.195841	0.000275173	0.00121124	LOC653562; SLC6A10P; SLC6A8	solute carrier family 6 (neurotransmitter transporter, creatine), member 8; solute carrier family 6 (neurotransmitter transporter, creatine), membe...	-1.12614	-1.17388	-1.48458	-1.04239	-1.31829	-1.26468	736.939	33.5401	654.396	31.5666	627.783	14.6092	496.396	26.4212	215812_s_at: LOC653562; SLC6A10P; SLC6A8; solute carrier family 6 (neurotransmitter transporter, creatine), member 8; solute carrier family 6 (neurotransmitter transporter, creatine), membe...	9.53549	9.59626	9.43585	9.52947	9.31855	9.3828	9.27607	9.43363	9.34312	9.28424	9.27449	9.27348	9.00701	8.93352	8.85272	9.02191	chr16p11.2; chrXq28	chr16:33690485-33692797 (+), 99.53, p11.2; chrX:152611689-152614013 (+), 97.11, q28; chr16:327975...	Hs.540696	ENSG00000130821; ENSG00000189177; ENSG00000198555	NP_005620.1	NM_005629; NR_003083; XR_017514; XR_017833; XR_017878
201014_s_at	2.52667e-07	0.418645	0.156202	0.000169163	0.406386	0.00034134	0.00217763	PAICS	phosphoribosylaminoimidazole carboxylase, phosphoribosylaminoimidazole succinocarboxamide synthetase	-1.03447	-1.05949	-1.55221	-1.02418	-1.50048	-1.46505	1340.85	78.2651	1296.16	61.8947	1265.56	10.0796	863.833	69.106	201014_s_at: PAICS; phosphoribosylaminoimidazole carboxylase, phosphoribosylaminoimidazole succinocarboxamide synthetase	10.258	10.4321	10.4155	10.4424	10.2832	10.2787	10.4163	10.3769	10.3222	10.3033	10.3	10.2966	9.64044	9.67844	9.89219	9.79368	chr4q12	chr4:56997211-57020585 (+), 99.93, q12; chr8:4632237-4633639 (+), 95.51, p23.2	Hs.518774	ENSG00000128050	NP_001072992.1; NP_001072993.1; NP_006443.1	NM_001079524; NM_001079525; NM_006452
227498_at	2.53081e-07	0.306411	0.129367	9.36653e-06	0.381702	0.000138644	0.000684021	---	CDNA FLJ11723 fis, clone HEMBA1005314	-1.04082	-1.09735	1.49415	-1.05431	1.55515	1.6396	705.96	14.332	678.272	45.0462	643.335	59.0615	1054.81	37.694	227498_at: ---; CDNA FLJ11723 fis, clone HEMBA1005314	9.50377	9.45811	9.43441	9.4566	9.51328	9.44014	9.28827	9.37162	9.39748	9.46138	9.28427	9.15601	10.0037	10.1131	10.0064	10.0452	---	chr11:15944571-15946635 (-), 99.61, p15.2	Hs.586722	---	---	---
206325_at	2.5384e-07	0.881727	0.677756	0.000212951	0.273531	0.000912073	0.000729509	SERPINA6	serpin peptidase inhibitor, clade A (alpha-1 antiproteinase, antitrypsin), member 6	-1.01063	1.01999	1.73257	1.03083	1.75098	1.69861	194.562	18.0207	192.516	5.54874	198.452	7.87092	337.091	33.753	206325_at: SERPINA6; serpin peptidase inhibitor, clade A (alpha-1 antiproteinase, antitrypsin), member 6	7.66036	7.75678	7.50693	7.47387	7.61874	7.59889	7.52636	7.60952	7.62086	7.69123	7.55689	7.65815	8.21175	8.51381	8.50869	8.33157	chr14q32.1	chr14:93840338-93859426 (-), 99.66, q32.13	Hs.532635	---	NP_001747.2	NM_001756
213993_at	2.53977e-07	0.543358	0.164305	8.04579e-05	0.314148	5.79137e-05	7.41133e-05	SPON1	spondin 1, extracellular matrix protein	-1.02097	-1.06939	1.47976	-1.04743	1.51079	1.58245	740.468	33.6066	725.261	33.7199	692.418	49.3468	1095.72	66.7935	213993_at: SPON1; spondin 1, extracellular matrix protein	9.51882	9.62502	9.48256	9.49843	9.55631	9.55623	9.47387	9.4183	9.54983	9.48426	9.3709	9.32606	10.051	10.0009	10.1308	10.1999	chr11p15.2	chr11:14244993-14246232 (+), 94.95, p15.2	Hs.654637	---	NP_006099.2	NM_006108
228033_at	2.54971e-07	0.0747558	0.0298493	0.00182318	0.208229	0.00230345	0.00193693	E2F7	E2F transcription factor 7	-1.12623	-1.25333	-3.94653	-1.11285	-3.50418	-3.14883	211.574	15.8797	187.86	14.7479	168.809	22.2006	53.6103	15.8719	228033_at: E2F7; E2F transcription factor 7	7.58907	7.85305	7.70858	7.73719	7.38171	7.56162	7.64094	7.61587	7.62821	7.16753	7.37863	7.38561	5.25672	5.38077	6.09922	6.04412	chr12q21.2	chr12:75939156-75940660 (-), 92.9, q21.2	Hs.416375	ENSG00000165891	NP_976328.2	NM_203394
209185_s_at	2.55123e-07	0.04068	0.000519472	0.0113546	4.58035e-05	0.127191	0.000506408	IRS2	insulin receptor substrate 2	1.06547	-1.21348	1.12637	-1.29293	1.05716	1.36683	407.311	15.0074	433.979	13.4559	335.655	5.86304	458.785	23.6539	209185_s_at: IRS2; insulin receptor substrate 2	8.65512	8.70718	8.71518	8.59951	8.77767	8.69967	8.80633	8.76017	8.39053	8.42131	8.39126	8.35958	8.76639	8.86804	8.93085	8.7957	chr13q34	chr13:109204184-109236916 (-), 88.04, q34	Hs.442344	---	NP_003740.2	NM_003749
211933_s_at	2.62134e-07	0.182388	0.28466	0.000181453	0.973878	0.000759731	0.000241106	HNRPA3; HNRPA3P1	heterogeneous nuclear ribonucleoprotein A3 pseudogene 1; heterogeneous nuclear ribonucleoprotein A3	-1.02728	-1.02763	-1.31209	-1.00033	-1.27724	-1.27682	2018.18	59.5462	1964.58	34.9582	1963.92	69.497	1538.14	70.9561	211933_s_at: HNRPA3; HNRPA3P1; heterogeneous nuclear ribonucleoprotein A3 pseudogene 1; heterogeneous nuclear ribonucleoprotein A3	10.9395	11.0225	10.9445	11.007	10.9679	10.9164	10.9198	10.9553	10.9766	10.9479	10.9676	10.8632	10.4859	10.6002	10.6243	10.6327	chr10q11.21; chr2q31.2	chr2:177785733-177796932 (+), 92.63, q31.2; chr10:43602570-43605881 (-), 49.26, q11.21	Hs.516539	---	NP_919223.1	NM_194247; NR_002726
229276_at	2.66363e-07	0.0477869	0.0209378	0.00265381	0.33579	2.63797e-06	7.00356e-05	IGSF9	immunoglobulin superfamily, member 9	-1.1533	-1.19885	1.37758	-1.0395	1.58876	1.65151	519.332	45.5047	450.302	12.7878	433.193	28.7278	715.422	27.2373	229276_at: IGSF9; immunoglobulin superfamily, member 9	9.02559	9.13403	9.07281	8.83232	8.82662	8.85224	8.75538	8.82298	8.75912	8.84837	8.62057	8.79762	9.46795	9.52005	9.40949	9.52995	chr1q22-q23	chr1:158163454-158180044 (-), 97.14, q23.2	Hs.591472	ENSG00000085552	NP_065840.1	NM_020789
222315_at	2.67101e-07	0.0968957	0.00457344	4.64386e-05	0.0593699	0.000174193	0.00205336	---	Transcribed locus	1.07459	1.16264	1.49041	1.08194	1.38696	1.28192	58.4473	2.68175	62.8069	3.49127	67.953	1.0533	87.1105	4.9246	222315_at: ---; Transcribed locus	5.91134	5.92791	5.85212	5.78028	5.89208	5.9133	6.02701	6.05232	6.10116	6.05428	6.08713	6.10276	6.33882	6.45464	6.44007	6.53861	---	---	Hs.575983	---	---	---
203186_s_at	2.67734e-07	0.333222	0.875962	0.000134987	0.3175	0.00033973	0.000237208	S100A4	S100 calcium binding protein A4	1.0516	1.00681	1.78124	-1.0445	1.69383	1.7692	283.136	22.3913	297.748	16.7085	285.064	16.009	504.334	52.5912	203186_s_at: S100A4; S100 calcium binding protein A4	8.12838	8.28497	8.00755	8.14706	8.11128	8.20539	8.30662	8.24162	8.13093	8.24383	8.18617	8.05277	9.18687	8.88072	8.92058	8.90263	chr1q21	chr1:151782721-151784906 (-), 100.0, q21.3	Hs.654444	---	NP_002952.1; NP_062427.1	NM_002961; NM_019554
201466_s_at	2.70359e-07	0.00800171	0.000745896	0.006508	8.68852e-05	0.645127	4.72431e-05	JUN	jun oncogene	1.3293	-1.68831	1.37452	-2.24427	1.03401	2.32061	108.22	12.1865	143.857	10.7375	64.0999	7.32531	148.751	15.7534	201466_s_at: JUN; jun oncogene	6.53407	6.72635	6.92536	6.81734	7.06328	7.29237	7.09185	7.21452	6.01003	5.74565	6.12468	6.09847	7.39399	7.26903	7.0522	7.12775	chr1p32-p31	chr1:59019049-59022303 (-), 99.05, p32.1	Hs.525704	---	NP_002219.1	NM_002228
216607_s_at	2.70663e-07	0.864607	0.0618945	0.000358291	0.0703874	0.00014684	0.00052316	CYP51A1	cytochrome P450, family 51, subfamily A, polypeptide 1	-1.00239	-1.05887	-1.28527	-1.05635	-1.28221	-1.21381	3364.07	51.4445	3356.06	78.4964	3177.04	133.22	2617.4	103.419	216607_s_at: CYP51A1; cytochrome P450, family 51, subfamily A, polypeptide 1	11.731	11.6828	11.725	11.7247	11.682	11.6901	11.7559	11.721	11.6024	11.6312	11.5801	11.7164	11.2738	11.3613	11.3653	11.4118	chr7q21.2-q21.3	chr13:28194518-28196158 (-), 91.46, q12.3	Hs.417077	---	NP_000777.1	NM_000786
203647_s_at	2.70871e-07	0.767844	0.014593	0.00102221	0.000906128	0.00206759	0.00113041	FDX1	ferredoxin 1	1.00732	1.10684	-1.3002	1.09879	-1.30972	-1.43911	3556.96	158.917	3583.01	82.4613	3936.98	58.4006	2735.7	176.528	203647_s_at: FDX1; ferredoxin 1	11.8152	11.7551	11.8765	11.7346	11.7885	11.833	11.8362	11.769	11.9257	11.9384	11.9737	11.9333	11.4407	11.2734	11.4808	11.4665	chr11q22	chr11:109806031-109838647 (+), 99.52, q22.3; chr20:32525546-32527958 (-), 91.54, q11.22	Hs.744	---	NP_004100.1	NM_004109
205043_at	2.7605e-07	0.187249	0.0449978	0.000259737	0.00103092	0.000843264	0.00156641	CFTR	cystic fibrosis transmembrane conductance regulator (ATP-binding cassette sub-family C, member 7)	-1.0543	1.09744	1.38031	1.15703	1.45526	1.25775	586.719	35.1564	556.502	4.97174	643.888	18.1616	809.853	47.1415	205043_at: CFTR; cystic fibrosis transmembrane conductance regulator (ATP-binding cassette sub-family C, member 7)	9.18615	9.28656	9.07891	9.22659	9.13316	9.12934	9.11029	9.10801	9.37169	9.27449	9.34476	9.32998	9.56776	9.71621	9.74442	9.61032	chr7q31.2	chr7:116907252-117095951 (+), 99.4, q31.2	Hs.489786	---	NP_000483.3	NM_000492
202011_at	2.79776e-07	0.808122	0.105553	0.00113824	0.206641	0.000156771	6.97604e-05	TJP1	tight junction protein 1 (zona occludens 1)	1.00732	1.057	-1.3485	1.04932	-1.35837	-1.42536	3275.46	36.1249	3299.43	157.378	3462.16	165.965	2428.96	132.067	202011_at: TJP1; tight junction protein 1 (zona occludens 1)	11.6905	11.6549	11.6777	11.6866	11.7555	11.7279	11.663	11.6007	11.8102	11.8179	11.6753	11.7214	11.3429	11.1717	11.2695	11.194	chr15q13	chr15:27779647-27901998 (-), 90.2, q13.1	Hs.510833	ENSG00000104067	NP_003248.3; NP_783297.2	NM_003257; NM_175610
203407_at	2.79794e-07	0.180169	0.0595645	0.000283912	0.00285379	0.000797241	2.49931e-05	PPL	periplakin	-1.0462	1.07585	-1.29245	1.12556	-1.23537	-1.39049	1150.34	58.0198	1099.54	18.1885	1237.6	43.0435	890.046	37.431	203407_at: PPL; periplakin	10.157	10.1932	10.245	10.0707	10.0672	10.1208	10.1125	10.1097	10.3145	10.2407	10.219	10.3165	9.72227	9.7939	9.8708	9.80014	chr16p13.3	chr16:4872514-4927058 (-), 99.85, p13.3	Hs.192233	---	NP_002696.3	NM_002705
210759_s_at	2.80095e-07	0.028202	0.115653	0.000305916	0.154275	0.00119108	0.00269849	PSMA1	proteasome (prosome, macropain) subunit, alpha type, 1	-1.05429	-1.0311	-1.27103	1.02249	-1.20557	-1.23269	4189.65	117.557	3973.9	94.941	4063.28	9.3074	3296.28	153.424	210759_s_at: PSMA1; proteasome (prosome, macropain) subunit, alpha type, 1	12.0091	12.0919	12.0164	12.0114	11.9583	11.9294	11.9329	12.0036	11.9843	11.9897	11.9921	11.9876	11.6297	11.7794	11.6517	11.6811	chr11p15.1	chr11:14483185-14621739 (-), 99.68, p15.2	Hs.102798	---	NP_002777.1; NP_683877.1	NM_002786; NM_148976
225398_at	2.83089e-07	0.0966975	0.0253956	4.0202e-05	0.546025	0.000316069	7.0293e-05	RPUSD4	RNA pseudouridylate synthase domain containing 4	1.04085	1.05364	1.23143	1.0123	1.18311	1.16874	750.024	19.6619	780.659	23.9422	790.259	18.2636	923.603	15.1459	225398_at: RPUSD4; RNA pseudouridylate synthase domain containing 4	9.49889	9.56657	9.54805	9.58816	9.5608	9.58289	9.65802	9.63045	9.57692	9.64654	9.63068	9.64942	9.87834	9.82296	9.85986	9.84277	chr11q24.2	chr11:125577200-125586741 (-), 85.42, q24.2	Hs.150458	---	NP_116184.1	NM_032795
229050_s_at	2.86292e-07	0.00905296	0.00411043	0.00162816	0.868926	0.000160296	0.00102991	SNHG7	small nucleolar RNA host gene (non-protein coding) 7	-1.1784	-1.17282	1.3737	1.00475	1.61877	1.61111	899.473	43.8086	763.302	50.3147	766.929	16.0663	1235.61	107.406	229050_s_at: SNHG7; small nucleolar RNA host gene (non-protein coding) 7	9.70594	9.8291	9.84759	9.86383	9.43775	9.56908	9.64076	9.64716	9.56039	9.59986	9.55424	9.61636	10.1904	10.1488	10.3044	10.4243	chr9q34.3	chr9:138738867-138742441 (-), 99.76, q34.3	Hs.636619	---	---	---
214168_s_at	2.89138e-07	0.00601054	0.0844158	0.00107531	0.032999	0.00249099	0.00256376	TJP1	tight junction protein 1 (zona occludens 1)	-1.12237	-1.04319	-1.55029	1.0759	-1.38126	-1.48611	585.127	19.7158	521.33	22.367	560.902	9.94628	377.43	35.2638	214168_s_at: TJP1; tight junction protein 1 (zona occludens 1)	9.24394	9.21974	9.13696	9.16733	9.10256	9.04426	8.98924	8.96421	9.14533	9.14168	9.1459	9.09282	8.49742	8.729	8.5774	8.41792	chr15q13	chr15:27780800-27788268 (-), 99.58, q13.1	Hs.510833	ENSG00000104067	NP_003248.3; NP_783297.2	NM_003257; NM_175610
201368_at	2.89521e-07	0.0523462	0.148201	0.000147214	0.198787	9.09207e-05	0.000186898	ZFP36L2	zinc finger protein 36, C3H type-like 2	1.1039	1.0649	1.47588	-1.03662	1.33697	1.38592	3271.8	220.719	3611.73	154.148	3484.15	67.9952	4828.77	219.181	201368_at: ZFP36L2; zinc finger protein 36, C3H type-like 2	11.6715	11.799	11.6592	11.564	11.8144	11.9006	11.8004	11.7546	11.7505	11.7413	11.7691	11.8046	12.1477	12.2236	12.2902	12.2838	chr2p22.3-p21	chr2:43303048-43307249 (-), 90.57, p21	Hs.503093	---	NP_008818.3	NM_006887
216237_s_at	2.93557e-07	0.935155	0.0319192	5.12155e-05	0.0462215	7.31335e-05	0.000401964	MCM5	minichromosome maintenance complex component 5	-1.00649	-1.23958	-2.38206	-1.23158	-2.36669	-1.92167	501.14	58.6908	497.907	65.6676	404.282	22.598	210.381	24.424	216237_s_at: MCM5; minichromosome maintenance complex component 5	8.7185	9.13575	8.98878	9.00217	8.76424	8.81805	9.05823	9.16087	8.60543	8.57267	8.71414	8.73786	7.48968	7.65905	7.82231	7.86631	chr22q13.1	chr22:34149474-34150494 (+), 97.45, q12.3	Hs.517582	ENSG00000100297	NP_006730.2	NM_006739
241425_at	2.95644e-07	0.0137684	0.797994	3.85644e-05	0.0111214	0.00101583	3.61197e-05	NUPL1	Nucleoporin like 1	-1.13593	1.00708	-1.43363	1.14396	-1.26208	-1.44377	346.783	13.4244	305.287	18.3011	349.237	12.8843	241.892	11.9257	241425_at: NUPL1; Nucleoporin like 1	8.51738	8.42689	8.39665	8.40746	8.37389	8.23808	8.18014	8.21641	8.39142	8.41583	8.50751	8.47455	7.97704	7.9796	7.84781	7.86315	chr13q12.13	chr13:24774841-24775364 (+), 87.4, q12.13	Hs.507537	---	NP_001008564.1; NP_001008565.1; NP_054808.1	NM_001008564; NM_001008565; NM_014089
203438_at	3.00904e-07	0.00224507	0.06828	6.31902e-05	0.0405706	0.000634046	0.000123601	STC2	stanniocalcin 2	-1.53079	-1.20182	-2.9678	1.27373	-1.93874	-2.46943	988.005	95.808	645.421	79.7767	822.093	112.26	332.908	51.2853	203438_at: STC2; stanniocalcin 2	9.76985	9.93625	10.1128	9.95417	9.06967	9.31993	9.41421	9.49777	9.9252	9.70847	9.47681	9.58297	8.23982	8.1335	8.62393	8.46761	chr5q35.2	chr5:172674331-172688041 (-), 92.73, q35.2	Hs.233160	---	NP_003705.1	NM_003714
229587_at	3.01016e-07	0.034297	0.0126351	0.0227515	0.00447334	1.75794e-05	1.68566e-06	SAE2	SUMO1 activating enzyme subunit 2	1.10241	1.14512	-1.11555	1.03874	-1.2298	-1.27745	189.445	10.3114	208.846	1.8795	216.938	2.86088	169.821	3.10486	229587_at: SAE2; SUMO1 activating enzyme subunit 2	7.6512	7.60629	7.51828	7.48036	7.68983	7.71561	7.70188	7.71769	7.77671	7.76743	7.76687	7.73316	7.41827	7.4073	7.37142	7.43376	chr19q12	chr19:39652097-39653995 (+), 89.89, q13.11	Hs.631580	---	NP_005490.1	NM_005499
202080_s_at	3.09002e-07	0.17392	0.121094	0.000752066	0.579206	1.99767e-05	2.6871e-05	TRAK1	trafficking protein, kinesin binding 1	-1.06949	-1.08754	1.37895	-1.01687	1.47478	1.49967	965.171	69.4156	902.456	23.9297	887.484	47.4146	1330.93	56.5942	202080_s_at: TRAK1; trafficking protein, kinesin binding 1	9.90378	10.0009	9.97731	9.76508	9.80908	9.87072	9.78092	9.80862	9.78415	9.90116	9.74524	9.73775	10.366	10.4523	10.3871	10.3036	chr3p25.3-p24.1	chr3:42107749-42242264 (+), 99.88, p22.1	Hs.535711	ENSG00000182606	NP_001036111.1; NP_055780.2	NM_001042646; NM_014965
225912_at	3.09469e-07	0.710942	0.276486	7.43489e-05	0.556026	0.000230917	0.000117298	TP53INP1	tumor protein p53 inducible nuclear protein 1	-1.01392	-1.04773	1.49834	-1.03334	1.51919	1.56985	569.673	11.6082	561.854	41.8959	543.723	39.4963	853.562	38.741	225912_at: TP53INP1; tumor protein p53 inducible nuclear protein 1	9.18869	9.15218	9.11685	9.15734	9.24229	9.17859	8.98621	9.11683	9.10076	9.21447	9.05735	8.96298	9.75487	9.63701	9.77874	9.7742	chr8q22	chr8:96006952-96010579 (-), 96.63, q22.1	Hs.492261	---	NP_150601.1	NM_033285
203504_s_at	3.09721e-07	0.186119	0.405496	0.000925323	0.349995	0.000139353	0.000230596	ABCA1	ATP-binding cassette, sub-family A (ABC1), member 1	-1.09837	-1.03023	1.78574	1.06614	1.9614	1.83973	310.969	9.43512	283.119	32.4831	301.844	17.888	555.31	56.9957	203504_s_at: ABCA1; ATP-binding cassette, sub-family A (ABC1), member 1	8.30949	8.32536	8.23761	8.24806	8.25052	8.30607	8.03571	7.96008	8.33258	8.23828	8.1229	8.24919	9.0994	8.90317	9.25392	9.18841	chr9q31.1	chr9:106583661-106691297 (-), 99.17, q31.1	Hs.429294	---	NP_005493.2	NM_005502
213007_at	3.10847e-07	0.674629	0.380569	0.000237378	0.124403	0.000566835	0.000543119	FANCI	Fanconi anemia, complementation group I	1.02545	-1.06975	-2.20164	-1.09698	-2.25767	-2.05808	345.865	37.8455	354.668	22.2495	323.313	27.3384	157.094	22.1993	213007_at: FANCI; Fanconi anemia, complementation group I	8.23698	8.61142	8.3798	8.48202	8.4926	8.58404	8.38857	8.4077	8.49304	8.22111	8.26569	8.35222	7.45595	6.96372	7.36023	7.3547	chr15q26.1	chr15:87637175-87661958 (+), 97.61, q26.1	Hs.513126	ENSG00000140525	NP_060663.2	NM_018193
218238_at	3.10848e-07	0.86386	0.0272469	0.000667368	0.00100969	0.000228996	7.05232e-05	GTPBP4	GTP binding protein 4	-1.00619	1.10199	-1.25378	1.10882	-1.24606	-1.38166	659.321	35.4232	655.261	17.0214	726.566	14.7919	525.866	21.5756	218238_at: GTPBP4; GTP binding protein 4	9.28863	9.46934	9.35735	9.33791	9.36638	9.37824	9.29926	9.37834	9.51541	9.52556	9.51718	9.46074	8.98105	9.01617	9.03453	9.11888	chr10p15-p14	chr10:1024396-1053629 (+), 98.67, p15.3	Hs.215766	ENSG00000107937	NP_036473.2	NM_012341
210174_at	3.12091e-07	0.129441	0.237637	0.000115697	0.0304626	4.73174e-05	0.000226275	NR5A2	nuclear receptor subfamily 5, group A, member 2	-1.05843	1.04668	1.44375	1.10784	1.52811	1.37936	703.204	30.1097	664.384	32.2519	736.03	39.5031	1015.25	61.5869	210174_at: NR5A2; nuclear receptor subfamily 5, group A, member 2	9.42752	9.48213	9.52919	9.3884	9.42897	9.44119	9.317	9.31123	9.60217	9.57427	9.46176	9.45005	9.88331	9.96577	10.0942	9.99925	chr1q32.1	chr1:198262912-198413166 (+), 97.07, q32.1	Hs.33446	---	NP_003813.1; NP_995582.1	NM_003822; NM_205860
236278_at	3.14637e-07	0.656197	0.627225	0.000533156	0.852048	4.83212e-06	0.000999693	---	---	-1.03617	-1.04602	2.01032	-1.0095	2.08304	2.10283	156.823	17.9227	151.349	9.60823	149.924	20.7784	315.265	13.0714	236278_at: ---; ---	7.4539	7.31616	7.32489	7.04741	7.35063	7.27675	7.15879	7.17212	7.42005	7.33957	7.14499	6.96502	8.27302	8.23685	8.3758	8.31232	---	chr6:26334850-26335687 (+), 98.58, p22.1	---	---	---	---
218145_at	3.14777e-07	0.276104	0.056444	2.03498e-05	0.202074	3.5784e-05	0.000348799	TRIB3	tribbles homolog 3 (Drosophila)	-1.04121	-1.1098	-1.57949	-1.06587	-1.51697	-1.42322	2835.34	124.637	2723.12	141.198	2554.82	186.998	1795.1	100.925	218145_at: TRIB3; tribbles homolog 3 (Drosophila)	11.4304	11.4052	11.4918	11.5457	11.3729	11.3291	11.4368	11.4996	11.2813	11.1973	11.3383	11.4475	10.7768	10.7201	10.8253	10.9104	chr20p13-p12.2	chr20:309486-326201 (+), 92.82, p13	Hs.516826	---	NP_066981.2	NM_021158
204595_s_at	3.19097e-07	0.00127746	0.132788	7.23964e-05	0.0048511	0.00167653	0.000189965	STC1	stanniocalcin 1	-1.34281	-1.0912	-1.90396	1.23058	-1.4179	-1.74484	145.877	11.0197	108.636	7.67273	133.686	8.38439	76.6178	7.58211	204595_s_at: STC1; stanniocalcin 1	7.07112	7.11678	7.25348	7.30071	6.65132	6.71135	6.79609	6.88396	7.11174	7.13257	7.07112	6.92657	6.1422	6.12083	6.35751	6.39665	chr8p21-p11.2	chr8:23755380-23768265 (-), 93.62, p21.2	Hs.25590	---	NP_003146.1	NM_003155
43511_s_at	3.202e-07	0.267172	0.000680608	0.00598707	0.00130103	0.00508811	0.00142817	---	MRNA; cDNA DKFZp762M127 (from clone DKFZp762M127)	-1.02018	-1.16707	1.45076	-1.14399	1.48003	1.69314	739.729	16.9668	725.099	16.9417	633.835	22.9342	1073.17	119.916	43511_s_at: ---; MRNA; cDNA DKFZp762M127 (from clone DKFZp762M127)	9.5413	9.56293	9.5339	9.48413	9.48544	9.55139	9.48996	9.48018	9.30126	9.3814	9.28034	9.26607	9.89561	9.94846	10.211	10.1883	---	chr11:74648816-74649396 (-), 91.44, q13.4	Hs.568928	---	---	---
225436_at	3.21578e-07	0.0569933	0.990076	0.000692778	0.169618	0.000118578	0.00024276	FAM108C1	family with sequence similarity 108, member C1	-1.05901	1.0007	1.40256	1.05975	1.48533	1.40158	405.929	9.66516	383.309	15.3235	406.212	24.1118	569.341	35.2274	225436_at: FAM108C1; family with sequence similarity 108, member C1	8.65638	8.6625	8.71117	8.62907	8.56201	8.51251	8.60388	8.64758	8.5563	8.63726	8.71023	8.75287	9.14847	9.02563	9.236	9.194	chr15q25.1	chr15:78774546-78835015 (+), 85.5, q25.1	Hs.459072	ENSG00000136379	XP_051862.6; XP_942638.2	XM_051862; XM_937545
226320_at	3.30705e-07	0.129947	0.347726	0.00316761	0.213773	0.000142325	3.92721e-07	THOC4	THO complex 4	1.09944	1.04934	-1.42618	-1.04775	-1.56801	-1.49655	642.652	56.5495	706.56	40.1501	674.361	16.9207	450.609	10.2066	226320_at: THOC4; THO complex 4	9.14391	9.42514	9.31004	9.41508	9.38067	9.40414	9.52788	9.53897	9.39179	9.35651	9.39558	9.44428	8.8359	8.78689	8.78844	8.85059	chr17q25.3	chr17_random:2405225-2408222 (-), 72.55 //; chr17:77439012-77442720 (-), 83.88, q25.3	Hs.534385	---	NP_005773.2; XP_001134346.1	NM_005782; XM_001134346
201508_at	3.31659e-07	0.165096	0.0122814	0.00126809	0.639771	0.000192089	0.000306873	IGFBP4	insulin-like growth factor binding protein 4	-1.08085	-1.11024	1.56612	-1.02719	1.69275	1.73878	230.573	7.53238	213.325	17.9664	207.678	9.69465	361.106	35.4017	201508_at: IGFBP4; insulin-like growth factor binding protein 4	7.89643	7.8803	7.81825	7.79903	7.54697	7.82827	7.7884	7.7678	7.66193	7.62753	7.78043	7.71825	8.40226	8.38508	8.49366	8.68416	chr17q12-q21.1	chr17:35853235-35867457 (+), 91.94, q21.2	Hs.462998	---	NP_001543.2	NM_001552
226087_at	3.34689e-07	0.829104	0.50844	0.000105785	0.40044	0.00011678	7.40695e-05	LZIC	leucine zipper and CTNNBIP1 domain containing	-1.00528	1.01852	-1.31083	1.0239	-1.30394	-1.33511	458.472	15.2826	456.063	15.1777	466.963	18.826	349.757	15.306	226087_at: LZIC; leucine zipper and CTNNBIP1 domain containing	8.8018	8.84208	8.90654	8.80996	8.79577	8.7909	8.85274	8.89057	8.85413	8.82254	8.83865	8.9499	8.4688	8.3579	8.46194	8.50797	chr1p36.22	chr1:9911584-9925980 (-), 80.89, p36.22	Hs.327252	---	NP_115744.2	NM_032368
1555797_a_at	3.42246e-07	0.125049	0.101148	0.000367079	0.77401	0.000251966	0.000147384	ARPC5	actin related protein 2/3 complex, subunit 5, 16kDa	1.03144	1.03523	-1.16536	1.00368	-1.202	-1.20641	900.31	26.3783	928.615	14.2287	932.027	17.3383	772.56	23.3692	1555797_a_at: ARPC5; actin related protein 2/3 complex, subunit 5, 16kDa	9.85137	9.84511	9.79734	9.76142	9.88048	9.84446	9.87471	9.83559	9.88485	9.8895	9.84313	9.83869	9.62088	9.52683	9.61266	9.61162	chr1q25.3	chr1:181863180-181871473 (-), 94.86, q25.3	Hs.518609	ENSG00000162704	NP_005708.1	NM_005717
219615_s_at	3.44775e-07	0.795414	0.423958	0.000308151	0.499789	1.88608e-05	0.000470506	KCNK5	potassium channel, subfamily K, member 5	-1.01596	-1.05743	1.68014	-1.04082	1.70694	1.77663	364.332	31.5152	358.61	21.8341	344.544	34.4828	612.128	24.2975	219615_s_at: KCNK5; potassium channel, subfamily K, member 5	8.60473	8.62075	8.38258	8.41213	8.50217	8.59893	8.4308	8.4053	8.59205	8.48458	8.26735	8.34862	9.33052	9.23045	9.26837	9.19803	chr6p21	chr6:39264726-39305204 (-), 98.83, p21.2	Hs.444448	---	NP_003731.1	NM_003740
200756_x_at	3.50523e-07	0.999431	0.764639	3.66525e-05	0.814379	0.000351074	9.70146e-06	CALU	calumenin	1.00054	1.00728	-1.31567	1.00673	-1.31638	-1.32524	735.803	27.0186	736.2	39.0901	741.158	21.5628	559.262	16.4159	200756_x_at: CALU; calumenin	9.54668	9.53069	9.44501	9.56734	9.47453	9.46573	9.52018	9.62942	9.54842	9.47514	9.5752	9.53394	9.13384	9.18364	9.09308	9.09711	chr7q32	chr7:128166671-128196482 (+), 99.9, q32.1	Hs.7753	ENSG00000128595	NP_001210.1	NM_001219
1559280_a_at	3.52848e-07	0.417397	0.515259	0.000191415	0.133548	0.000937745	0.000140659	---	CDNA FLJ35259 fis, clone PROST2004251	1.06608	-1.0706	2.71617	-1.14135	2.5478	2.90792	56.086	8.10138	59.7924	3.89972	52.3876	7.21612	152.339	27.4085	1559280_a_at: ---; CDNA FLJ35259 fis, clone PROST2004251	5.66708	5.60637	6.05707	5.86376	5.94123	5.79698	5.85151	6.00866	5.7388	5.5161	5.95665	5.59339	6.93117	7.093	7.42704	7.48143	---	chr4:166017785-166038129 (+), 77.61, q32.3	Hs.105196	---	---	---
226077_at	3.53318e-07	0.213753	0.0222307	0.000113662	0.187482	0.00053261	0.000739629	RNF145	ring finger protein 145	-1.07483	-1.16581	-1.70976	-1.08465	-1.59073	-1.46659	895.565	59.8041	833.216	66.1779	768.191	56.7352	523.794	15.1483	226077_at: RNF145; ring finger protein 145	9.83529	9.9092	9.79633	9.67599	9.81427	9.77826	9.62662	9.57734	9.67929	9.66878	9.47379	9.50757	9.05416	8.97264	9.0682	9.0346	chr5q33.3	chr15:21050780-21051706 (-), 41.6, q11.2; chr15:19091949-19092875 (-), 41.56, q11.2; chr5:1585169...	Hs.349306	---	NP_653327.1	NM_144726
225399_at	3.54077e-07	0.627033	0.0192844	3.65247e-06	0.534441	0.00228586	1.27063e-06	C1orf19	chromosome 1 open reading frame 19	1.02731	1.05743	-1.38947	1.02932	-1.42741	-1.46926	453.582	9.8902	465.969	42.1561	479.629	12.8959	326.444	9.57006	225399_at: C1orf19; chromosome 1 open reading frame 19	8.79524	8.84719	8.85666	8.80077	9.03938	8.81881	8.8395	8.74162	8.88086	8.93714	8.86376	8.93978	8.34612	8.31235	8.4095	8.33295	chr1q25	chr1:182287419-182309965 (+), 88.68, q25.3	Hs.548197	---	NP_443197.1	NM_052965
203344_s_at	3.5654e-07	0.327824	0.456082	0.000104145	0.783183	0.000240036	0.000182591	RBBP8	retinoblastoma binding protein 8	-1.04437	-1.03393	-1.58754	1.0101	-1.52008	-1.53544	617.638	39.3551	591.395	27.2472	597.369	30.6447	389.054	28.6766	203344_s_at: RBBP8; retinoblastoma binding protein 8	9.14856	9.35615	9.32568	9.24315	9.12725	9.26273	9.26145	9.17587	9.19022	9.22399	9.14939	9.32071	8.65085	8.43987	8.68568	8.62661	chr18q11.2	chr18:18767846-18860445 (+), 99.45, q11.2	Hs.546282	---	NP_002885.1; NP_976036.1; NP_976037.1	NM_002894; NM_203291; NM_203292
212330_at	3.57356e-07	0.710332	0.39489	0.000991047	0.0567389	0.000109505	0.000348213	TFDP1	transcription factor Dp-1	-1.02046	-1.04605	-1.4514	-1.02508	-1.42231	-1.38751	1550.06	132.207	1518.99	25.9298	1481.82	14.7689	1067.97	45.4271	212330_at: TFDP1; transcription factor Dp-1	10.4453	10.7447	10.5766	10.6102	10.583	10.5926	10.5368	10.5626	10.5494	10.5282	10.5159	10.5389	9.99146	10.0613	10.0466	10.1393	chr13q34	chr13:113338337-113343789 (+), 93.28, q34; chr15:77635959-77639134 (-), 90.24, q25.1; chrX:368889...	Hs.79353	---	NP_009042.1	NM_007111
224910_at	3.57458e-07	0.474163	0.000919317	0.00189928	0.00120546	0.00154763	0.000317232	CARHSP1	calcium regulated heat stable protein 1, 24kDa	-1.0221	-1.1859	1.30256	-1.16026	1.33135	1.54471	541.183	23.3313	529.483	20.0651	456.349	15.8785	704.924	53.5651	224910_at: CARHSP1; calcium regulated heat stable protein 1, 24kDa	9.05025	9.1687	9.0334	9.06362	8.98992	9.01225	9.09986	9.08862	8.79508	8.85633	8.78903	8.89293	9.36893	9.43089	9.42061	9.61285	chr16p13.2	chr16:8854304-8856356 (-), 76.5, p13.2	Hs.632184	---	NP_001035941.1; NP_055131.2	NM_001042476; NM_014316
202413_s_at	3.65144e-07	0.299805	0.0245982	0.000120953	0.0555254	0.000655235	0.000585698	USP1	ubiquitin specific peptidase 1	-1.03858	-1.12732	-1.57218	-1.08544	-1.51378	-1.39462	874.374	49.4005	841.894	23.8579	775.624	45.263	556.155	43.2958	202413_s_at: USP1; ubiquitin specific peptidase 1	9.67561	9.87271	9.75423	9.779	9.76722	9.73316	9.68207	9.6858	9.71051	9.5365	9.60833	9.53431	9.03805	9.03021	9.26653	9.12983	chr1p31.3	chr1:62675627-62689994 (+), 99.75, p31.3	Hs.35086	---	NP_001017415.1; NP_001017416.1; NP_003359.3	NM_001017415; NM_001017416; NM_003368
204326_x_at	3.67798e-07	0.0528454	0.00754004	9.34474e-06	0.0354067	2.51921e-05	0.00304882	MT1X	metallothionein 1X	-1.21514	-1.72034	-3.4137	-1.41576	-2.80931	-1.98432	400.156	43.7167	329.309	36.8289	232.603	45.0765	117.221	16.1185	204326_x_at: MT1X; metallothionein 1X	8.40442	8.7098	8.78278	8.65338	8.331	8.13179	8.45938	8.50281	7.38309	7.93086	7.96715	8.07267	6.86319	7.13121	6.70678	6.75244	chr16q13	chr16:55273901-55275608 (+), 87.71, q13	Hs.374950	---	NP_005943.1	NM_005952
228073_at	3.69666e-07	0.903432	0.546447	0.00201108	0.267192	7.1234e-05	1.36145e-05	NANP	N-acetylneuraminic acid phosphatase	-1.0051	1.01995	-1.29079	1.02515	-1.28424	-1.31654	323.76	18.9567	322.118	9.95067	330.219	8.68646	250.823	3.81745	228073_at: NANP; N-acetylneuraminic acid phosphatase	8.25662	8.45341	8.3161	8.32174	8.37902	8.28299	8.30488	8.35682	8.40629	8.36693	8.31522	8.37916	7.98538	7.93902	7.97088	7.98632	chr20p11.1	chr20:25542208-25543810 (-), 81.52, p11.21	Hs.666255	---	NP_689880.1	NM_152667
237031_at	3.73441e-07	0.152865	0.448027	0.000617963	0.753697	0.000481535	0.000219158	---	Full length insert cDNA clone YP08F12	-1.06164	-1.04181	1.71632	1.01904	1.82211	1.78807	117.84	6.34163	110.999	5.36615	113.112	9.68033	202.251	22.2837	237031_at: ---; Full length insert cDNA clone YP08F12	6.81339	6.81044	6.95035	6.94232	6.82655	6.78707	6.86135	6.69748	6.90945	6.89801	6.63283	6.82949	7.60285	7.47046	7.69334	7.84724	---	chr11:76192304-76192792 (+), 45.9, q13.5	Hs.146276	---	---	---
1553984_s_at	3.76646e-07	0.797842	0.377395	0.00233121	0.226248	4.94505e-05	7.64808e-07	DTYMK; LOC727761	deoxythymidylate kinase (thymidylate kinase); similar to deoxythymidylate kinase (thymidylate kinase)	-1.01326	-1.04285	-1.39856	-1.0292	-1.38026	-1.3411	1096.63	83.7767	1082.28	38.9913	1051.57	21.3441	784.11	13.3138	1553984_s_at: DTYMK; LOC727761; deoxythymidylate kinase (thymidylate kinase); similar to deoxythymidylate kinase (thymidylate kinase)	9.98779	10.2182	10.0195	10.1574	10.0333	10.152	10.0571	10.0743	10.0722	10.0307	10.0024	10.0471	9.58379	9.64338	9.61251	9.61935	chr2q37.3	chr2:242263834-242265760 (-), 89.52, q37.3; chr2_random:92957-94883 (-), 89.52 //	Hs.471873	---	NP_036277.2; XP_001126163.1; XP_001126184.1; XP_001126193.1; XP_001126211.1; XP_937780.2	NM_012145; XM_001126163; XM_001126184; XM_001126193; XM_001126211; XM_932687
200940_s_at	3.78465e-07	0.132447	0.0088934	0.0140353	0.00677942	0.00100459	5.88335e-06	RERE	arginine-glutamic acid dipeptide (RE) repeats	-1.08369	-1.22847	1.20656	-1.1336	1.30754	1.48223	843.643	62.1152	778.488	36.137	686.742	15.8833	1017.91	9.67702	200940_s_at: RERE; arginine-glutamic acid dipeptide (RE) repeats	9.70229	9.82314	9.7711	9.57342	9.52101	9.6847	9.60989	9.59786	9.4157	9.4707	9.41336	9.3936	9.97722	10.006	9.98243	9.9997	chr1p36.2-p36.1	chr1:8335043-8800111 (-), 95.28, p36.23	Hs.463041	ENSG00000142599	NP_001036146.1; NP_001036147.1; NP_036234.3	NM_001042681; NM_001042682; NM_012102
205158_at	3.81274e-07	0.169228	0.873817	5.92849e-05	0.420482	4.33884e-06	0.00142894	RNASE4	ribonuclease, RNase A family, 4	-1.05577	-1.00687	1.49688	1.04858	1.58037	1.50716	1682.36	90.8591	1593.48	66.8209	1670.88	153.07	2518.29	79.427	205158_at: RNASE4; ribonuclease, RNase A family, 4	10.7434	10.8065	10.6832	10.6256	10.681	10.6965	10.576	10.5946	10.8408	10.7872	10.6077	10.5717	11.3229	11.3111	11.3275	11.2292	chr14q11.1	chr14:20237356-20238332 (+), 86.95, q11.2	Hs.283749	---	NP_002928.1; NP_919411.1; NP_919412.1	NM_002937; NM_194430; NM_194431
201313_at	3.81692e-07	0.0138906	0.000270338	3.48248e-05	0.0365825	0.00234381	0.000699721	ENO2	enolase 2 (gamma, neuronal)	-1.16929	-1.31963	-1.51988	-1.12858	-1.29983	-1.15175	519.392	27.2393	444.195	31.0349	393.589	12.1658	341.732	10.8851	201313_at: ENO2; enolase 2 (gamma, neuronal)	8.96795	9.00261	9.12806	8.97831	8.64778	8.78831	8.86084	8.87234	8.58572	8.66826	8.57877	8.64737	8.47452	8.40629	8.36344	8.42045	chr12p13	chr12:6893874-6903119 (+), 95.42, p13.31	Hs.511915	---	NP_001966.1	NM_001975
203976_s_at	3.8483e-07	0.304692	0.0457551	0.0027098	0.00589771	3.35301e-05	1.85164e-07	CHAF1A	chromatin assembly factor 1, subunit A (p150)	-1.10796	-1.289	-1.95666	-1.1634	-1.766	-1.51797	226.577	34.7835	204.5	10.7323	175.778	3.87535	115.798	2.57176	203976_s_at: CHAF1A; chromatin assembly factor 1, subunit A (p150)	7.56496	8.0951	7.78767	7.79795	7.58817	7.65434	7.76973	7.68565	7.4809	7.41791	7.44505	7.48552	6.82824	6.82667	6.88326	6.88263	chr19p13.3	chr19:4353773-4394277 (+), 96.56, p13.3	Hs.79018	---	NP_005474.2	NM_005483
213629_x_at	3.89379e-07	0.0574241	0.00429062	3.61512e-05	0.0301627	8.9087e-05	0.0012609	MT1F	metallothionein 1F	-1.23282	-1.71319	-3.55236	-1.38965	-2.88149	-2.07354	853.248	102.928	692.11	88.4315	498.048	85.2536	240.192	40.3304	213629_x_at: MT1F; metallothionein 1F	9.50478	9.86165	9.88172	9.66667	9.36567	9.19589	9.51538	9.62652	8.5381	9.02623	9.10085	9.10328	8.16629	8.00167	7.60239	7.8	chr16q13	chr16:55249335-55250716 (+), 89.67, q13	---	---	NP_005940.1	NM_005949
203046_s_at	3.89569e-07	0.268075	0.0700485	0.000168422	0.103159	8.18047e-05	0.000200483	TIMELESS	timeless homolog (Drosophila)	-1.0692	-1.13201	-1.66931	-1.05875	-1.56128	-1.47464	661.534	62.1203	618.721	27.0768	584.388	23.3022	396.292	26.5908	203046_s_at: TIMELESS; timeless homolog (Drosophila)	9.23754	9.55004	9.33206	9.34065	9.1882	9.34246	9.27413	9.2836	9.26613	9.15045	9.20075	9.1424	8.52167	8.57729	8.67569	8.73728	chr12q12-q13	chr12:55097174-55129434 (-), 96.99, q13.2	Hs.118631	---	NP_003911.1	NM_003920
210845_s_at	3.90266e-07	0.0346636	0.246866	6.81294e-05	0.0111218	1.02999e-05	0.000518579	PLAUR	plasminogen activator, urokinase receptor	1.10926	-1.0588	-1.45085	-1.17449	-1.60938	-1.37027	367.396	20.7262	407.539	20.7569	346.991	24.6753	253.228	12.2457	210845_s_at: PLAUR; plasminogen activator, urokinase receptor	8.47379	8.58983	8.58682	8.42739	8.61953	8.74692	8.59509	8.71602	8.35421	8.37633	8.57715	8.43672	7.94128	8.04587	8.0387	7.90623	chr19q13	chr19:48844571-48866539 (-), 75.19, q13.31	Hs.466871	---	NP_001005376.1; NP_001005377.1; NP_002650.1	NM_001005376; NM_001005377; NM_002659
212107_s_at	3.94506e-07	0.690405	0.146518	0.000149471	0.192369	0.000379738	0.000346032	DHX9	DEAH (Asp-Glu-Ala-His) box polypeptide 9	-1.01338	-1.07801	-1.59885	-1.06378	-1.57774	-1.48315	799.493	40.352	788.94	27.6393	741.639	55.0861	500.044	39.4543	212107_s_at: DHX9; DEAH (Asp-Glu-Ala-His) box polypeptide 9	9.6503	9.73651	9.5655	9.614	9.69483	9.60459	9.57965	9.61341	9.56693	9.4952	9.40586	9.65836	9.03424	9.0842	8.87379	8.85797	chr1q25	chr1:181075089-181123738 (+), 97.68, q25.3	Hs.191518	ENSG00000135829	NP_001348.2	NM_001357
212426_s_at	3.95062e-07	0.5107	0.867495	0.000596488	0.45636	0.000356964	0.000434005	YWHAQ	tyrosine 3-monooxygenase/tryptophan 5-monooxygenase activation protein, theta polypeptide	1.01008	-1.00252	-1.20431	-1.01262	-1.21645	-1.20129	4920.87	91.3591	4970.49	108.127	4908.52	111.915	4086.06	152.653	212426_s_at: YWHAQ; tyrosine 3-monooxygenase/tryptophan 5-monooxygenase activation protein, theta polypeptide	12.2313	12.2828	12.2895	12.2544	12.3219	12.2498	12.2798	12.2641	12.2626	12.2866	12.2805	12.2134	11.9957	11.9194	12.024	12.0438	chr2p25.1	chr22:42372290-42373088 (+), 80.53, q13.2; chr10:119622699-119623246 (-), 56.53, q26.11; chr2:964...	Hs.74405	---	NP_006817.1	NM_006826
218962_s_at	4.02347e-07	0.836048	0.237556	0.000601896	0.125486	4.21524e-05	0.00016034	TMEM168	transmembrane protein 168	1.00701	1.04612	-1.32691	1.03884	-1.3362	-1.3881	584.468	37.3656	588.564	21.6734	611.423	8.56762	440.475	17.6185	218962_s_at: TMEM168; transmembrane protein 168	9.31165	9.09628	9.1925	9.15482	9.25286	9.17256	9.23625	9.1396	9.26333	9.27635	9.22831	9.25569	8.85225	8.71091	8.78015	8.7849	chr7q31.32	chr7:112193024-112211333 (-), 99.03, q31.1	Hs.121847	---	NP_071929.3	NM_022484
201926_s_at	4.05266e-07	0.0692289	0.0470473	0.00129584	0.619718	0.000420802	0.000258694	CD55	CD55 molecule, decay accelerating factor for complement (Cromer blood group)	1.04156	1.05378	-1.24659	1.01173	-1.29839	-1.31362	565.271	12.6814	588.761	16.9623	595.669	20.152	453.455	23.8449	201926_s_at: CD55; CD55 molecule, decay accelerating factor for complement (Cromer blood group)	9.18534	9.14836	9.11268	9.12373	9.25606	9.20959	9.16769	9.17103	9.16793	9.21427	9.28389	9.20493	8.75617	8.80321	8.92993	8.80411	chr1q32	chr1:205561654-205599680 (+), 97.79, q32.2	Hs.527653	ENSG00000196352	NP_000565.1	NM_000574
202719_s_at	4.07122e-07	0.394512	0.0508659	0.000281249	0.00349473	0.00106908	0.00161554	TES	testis derived transcript (3 LIM domains)	1.02187	-1.06895	-1.32701	-1.09233	-1.35602	-1.24141	1056.37	46.2538	1079.47	15.1223	988.232	27.8924	796.058	44.8218	202719_s_at: TES; testis derived transcript (3 LIM domains)	10.0304	10.1149	10.066	9.96415	10.0499	10.0798	10.0751	10.0991	9.94149	9.92293	9.92162	10.0071	9.68958	9.7194	9.5679	9.56319	chr7q31.2	chr7:115637816-115684875 (+), 98.85, q31.2	Hs.592286	---	NP_056456.1; NP_690042.1	NM_015641; NM_152829
208546_x_at	4.08843e-07	0.736395	0.318078	0.000114973	0.609557	0.000131878	0.000157282	HIST1H2BH	histone cluster 1, H2bh	-1.01361	-1.03386	1.4256	-1.01998	1.445	1.47387	363.439	18.4858	358.56	21.5523	351.536	11.0116	518.118	30.2477	208546_x_at: HIST1H2BH; histone cluster 1, H2bh	8.60468	8.48605	8.49384	8.43221	8.51236	8.48365	8.36527	8.57504	8.51651	8.46626	8.42761	8.41762	8.89753	9.00793	9.06528	9.09025	chr6p21.3	chr6:26359857-26360238 (+), 99.74, p22.1; chr6:26292002-26292383 (+), 93.7, p22.1; chr6:26381182-...	Hs.247815	---	NP_003515.1	NM_003524
209774_x_at	4.09393e-07	0.000200453	0.280506	0.00118096	0.0131954	0.000537446	0.00211139	CXCL2	chemokine (C-X-C motif) ligand 2	1.33539	-1.10176	-1.91323	-1.47128	-2.55491	-1.73652	148.291	7.76676	198.026	6.90876	134.595	21.5901	77.5082	10.6299	209774_x_at: CXCL2; chemokine (C-X-C motif) ligand 2	7.30205	7.19398	7.11998	7.22721	7.62489	7.56786	7.69089	7.63192	6.80849	6.97079	7.34704	7.10901	6.43862	6.00884	6.19688	6.41855	chr4q21	chr4:75181664-75183756 (-), 95.02, q13.3	Hs.590921	---	NP_002080.1	NM_002089
201946_s_at	4.10236e-07	0.284699	0.0420268	0.000398518	0.194113	0.000194062	0.000861823	CCT2	chaperonin containing TCP1, subunit 2 (beta)	1.03658	1.07368	-1.28416	1.03579	-1.33114	-1.37878	2990.59	129.084	3099.98	135.794	3210.93	34.7777	2328.82	124.874	201946_s_at: CCT2; chaperonin containing TCP1, subunit 2 (beta)	11.4613	11.6097	11.5395	11.5702	11.6886	11.5565	11.5613	11.5818	11.6403	11.6672	11.6553	11.6321	11.1143	11.285	11.1995	11.1366	chr12q15	chr12:68266315-68281617 (+), 91.05, q15	Hs.189772	---	NP_006422.1	NM_006431
200875_s_at	4.10261e-07	0.549798	0.15345	0.00107947	0.01041	2.59669e-05	9.31103e-06	NOL5A	nucleolar protein 5A (56kDa with KKE/D repeat)	-1.03505	1.09056	-1.48134	1.12879	-1.43117	-1.61549	1369.09	126.885	1322.72	41.735	1493.08	74.8469	924.225	41.0726	200875_s_at: NOL5A; nucleolar protein 5A (56kDa with KKE/D repeat)	10.2742	10.5898	10.4176	10.3762	10.3785	10.4259	10.3526	10.3181	10.5631	10.59	10.5847	10.4329	9.92661	9.83205	9.87108	9.77439	chr20p13	chr20:2581486-2587039 (+), 95.34, p13	Hs.376064	ENSG00000101361	NP_006383.2	NM_006392
204365_s_at	4.13972e-07	0.412781	0.0597724	0.000686234	0.117774	0.000844513	0.000533356	REEP1	receptor accessory protein 1	-1.03314	-1.0899	1.49045	-1.05494	1.53984	1.62445	610.632	36.4688	591.043	24.5266	560.261	23.3832	910.114	84.0388	204365_s_at: REEP1; receptor accessory protein 1	9.17041	9.36891	9.2533	9.21646	9.1344	9.27423	9.1857	9.23042	9.09405	9.13738	9.07522	9.20945	9.6772	9.78122	9.85072	9.99222	chr2p11.2	chr2:86294632-86418288 (-), 97.56, p11.2	Hs.368884	---	NP_075063.1	NM_022912
1555788_a_at	4.16079e-07	0.0631388	0.0157389	3.79885e-05	0.396144	0.000376611	0.000377861	TRIB3	tribbles homolog 3 (Drosophila)	-1.13406	-1.20072	-1.78574	-1.05877	-1.57464	-1.48723	823.749	22.9111	726.369	66.1218	686.048	58.7934	461.291	27.2172	1555788_a_at: TRIB3; tribbles homolog 3 (Drosophila)	9.63367	9.70534	9.72692	9.67661	9.33875	9.44536	9.5892	9.62669	9.35697	9.38456	9.33724	9.59476	8.85675	8.73437	8.85607	8.94332	chr20p13-p12.2	chr20:309674-325379 (+), 95.29, p13	Hs.516826	---	NP_066981.2	NM_021158
208152_s_at	4.16236e-07	0.0794052	0.00242375	0.00179283	0.000578646	0.0170178	0.000145851	DDX21	DEAD (Asp-Glu-Ala-Asp) box polypeptide 21	-1.05942	1.1565	-1.15714	1.22523	-1.09224	-1.33824	2004.74	78.8616	1892.29	72.1248	2318.49	36.6912	1732.49	65.2274	208152_s_at: DDX21; DEAD (Asp-Glu-Ala-Asp) box polypeptide 21	10.9121	10.9988	10.9303	11.0323	10.9457	10.9176	10.8381	10.8392	11.1969	11.1748	11.1956	11.148	10.7651	10.7892	10.7992	10.6779	chr10q21	chr10:70385927-70413460 (+), 99.25, q21.3	Hs.576875	---	NP_004719.2	NM_004728
220085_at	4.16749e-07	0.819354	0.13571	0.000189035	0.0222671	0.000619033	0.0010383	HELLS	helicase, lymphoid-specific	-1.02262	-1.14592	-2.13603	-1.12057	-2.08879	-1.86404	342.866	44.2729	335.283	16.7784	299.207	16.4913	160.515	22.3825	220085_at: HELLS; helicase, lymphoid-specific	8.2314	8.5778	8.57017	8.27028	8.43978	8.28802	8.44565	8.37796	8.21767	8.14245	8.20284	8.33056	7.58313	7.12877	7.23198	7.32217	chr10q24.2	chr10:96340443-96360181 (+), 84.32, q23.33	Hs.655830	ENSG00000119969	NP_060533.2	NM_018063
225578_at	4.1686e-07	0.0106053	0.0409124	0.000388444	0.558104	0.00207644	0.00083219	RP11-11C5.2	similar to RIKEN cDNA 2410129H14	-1.1234	-1.10043	-1.65155	1.02087	-1.47013	-1.50082	506.513	24.8367	450.875	14.5365	460.286	25.1392	306.69	29.3034	225578_at: RP11-11C5.2; similar to RIKEN cDNA 2410129H14	8.88862	8.9667	9.04115	9.03606	8.84399	8.85882	8.75349	8.80776	8.76437	8.79433	8.88782	8.93258	8.15772	8.12552	8.41351	8.32618	chr13q22.1	chr13:72180505-72199814 (-), 96.69, q22.1	Hs.28465	---	NP_001065243.1; XP_495961.2; XP_941929.1	NM_001071775; XM_495961; XM_936836
216640_s_at	4.17193e-07	0.0433326	0.0135508	0.000283209	0.607782	0.000505369	0.000828678	PDIA6	protein disulfide isomerase family A, member 6	-1.04566	-1.05574	-1.26747	-1.00964	-1.21213	-1.20055	5047.93	109.376	4827.52	130.967	4781.41	108.25	3982.68	164.129	216640_s_at: PDIA6; protein disulfide isomerase family A, member 6	12.3225	12.3209	12.2552	12.3063	12.2194	12.2359	12.2007	12.2908	12.2302	12.1957	12.2659	12.1999	11.8755	12.013	11.9558	11.9901	chr2p25.1	chr2:10841569-10870324 (-), 73.66, p25.1	Hs.212102	ENSG00000143870	NP_005733.1	NM_005742
201277_s_at	4.17898e-07	0.915016	0.239029	0.000307721	0.11909	2.12979e-05	3.64576e-05	HNRPAB	heterogeneous nuclear ribonucleoprotein A/B	-1.00729	1.07223	-1.54091	1.08005	-1.52975	-1.65221	3377.99	293.165	3353.53	151.624	3621.99	245.576	2192.21	114.698	201277_s_at: HNRPAB; heterogeneous nuclear ribonucleoprotein A/B	11.6507	11.8974	11.6451	11.6791	11.6793	11.7414	11.6367	11.784	11.7173	11.7557	11.8941	11.9132	11	11.1763	11.1327	11.0777	chr5q35.3	chr5:177564216-177570768 (+), 94.6, q35.3	Hs.591731	ENSG00000197451	NP_004490.2; NP_112556.2	NM_004499; NM_031266
224327_s_at	4.24384e-07	0.545153	0.163366	0.000783667	0.45387	0.000523224	0.000703848	DGAT2	diacylglycerol O-acyltransferase homolog 2 (mouse)	-1.02463	-1.05469	1.55605	-1.02934	1.59438	1.64116	1391.05	72.9984	1357.61	77.5415	1318.91	55.5553	2164.55	205.467	224327_s_at: DGAT2; diacylglycerol O-acyltransferase homolog 2 (mouse)	10.3807	10.5486	10.411	10.4217	10.335	10.506	10.3423	10.4371	10.3686	10.3003	10.3438	10.4441	10.881	11.0602	11.1677	11.1903	chr11q13.5	chr11:75176815-75190225 (+), 99.3, q13.5	Hs.334305	---	NP_115953.2	NM_032564
227620_at	4.27642e-07	0.0623235	0.0607079	2.18235e-05	0.779003	0.000264227	9.87338e-05	---	---	-1.15165	-1.13002	1.57015	1.01914	1.80826	1.7743	239.861	12.0863	208.277	21.3465	212.263	18.8516	376.619	20.9472	227620_at: ---; ---	7.92272	7.99131	7.88823	7.81646	7.8377	7.79798	7.63847	7.51208	7.87599	7.78412	7.60299	7.63883	8.46513	8.51282	8.63998	8.60321	---	chr9:107198147-107199446 (+), 96.42, q31.1	---	ENSG00000070214	---	---
204988_at	4.2856e-07	0.200738	0.445891	0.00150146	0.258432	7.9243e-05	1.46131e-06	FGB	fibrinogen beta chain	1.15189	1.07151	2.27914	-1.07501	1.97861	2.12703	626.019	113.884	721.105	69.4088	670.788	39.1978	1426.78	72.5651	204988_at: FGB; fibrinogen beta chain	9.36253	9.59513	9.06633	9.06686	9.49094	9.67805	9.41384	9.37414	9.47738	9.43445	9.28776	9.35183	10.53	10.4842	10.369	10.5252	chr4q28	chr4:155703612-155711686 (+), 99.9, q32.1	Hs.300774	---	NP_005132.2	NM_005141
211851_x_at	4.29595e-07	0.110731	0.0143474	0.000213202	0.0147225	5.97486e-05	0.00165479	BRCA1	breast cancer 1, early onset	-1.12931	-1.30337	-1.7915	-1.15413	-1.58637	-1.37452	176.768	19.074	156.528	9.5299	135.624	2.47245	98.6707	6.72331	211851_x_at: BRCA1; breast cancer 1, early onset	7.38125	7.66447	7.31523	7.47752	7.22476	7.3619	7.20036	7.36605	7.07976	7.11585	7.05176	7.08581	6.59318	6.65586	6.73606	6.50302	chr17q21	chr17:38451220-38530831 (-), 99.88, q21.31	Hs.194143	---	NP_009225.1; NP_009226.1; NP_009227.1; NP_009228.1; NP_009229.1; NP_009230.1; NP_009231.1; NP_009...	NM_007294; NM_007295; NM_007296; NM_007297; NM_007298; NM_007299; NM_007300; NM_007302; NM_007303...
227213_at	4.31035e-07	0.153725	0.733699	6.21454e-05	0.140839	2.66151e-05	0.000335521	DEADC1	deaminase domain containing 1	-1.07416	1.02153	-1.61628	1.09729	-1.50469	-1.65107	135.625	9.13827	126.261	6.56212	138.545	12.4197	83.9119	3.7145	227213_at: DEADC1; deaminase domain containing 1	6.95706	7.18285	7.13019	7.05385	7.0221	6.8767	6.96757	7.04875	7.1722	7.26055	7.01485	6.99198	6.44846	6.3621	6.43614	6.31224	chr6q24.2	chr6:143789820-143813503 (-), 87.92, q24.2	Hs.643943	ENSG00000189007	NP_872309.2	NM_182503
220994_s_at	4.31691e-07	0.301169	0.55322	0.000148321	0.638397	3.36687e-05	7.10283e-05	STXBP6	syntaxin binding protein 6 (amisyn)	-1.05482	-1.03366	-1.58998	1.02047	-1.50735	-1.53821	312.545	23.9237	296.302	11.5618	302.367	20.0347	196.571	10.4502	220994_s_at: STXBP6; syntaxin binding protein 6 (amisyn)	8.11797	8.32226	8.32043	8.37776	8.1687	8.17172	8.21199	8.28806	8.16501	8.14843	8.34021	8.29748	7.60506	7.51495	7.695	7.65441	chr14q12	chr14:24351538-24358523 (-), 96.05, q12	Hs.508958	---	NP_054897.4	NM_014178
231715_s_at	4.32377e-07	0.0368454	0.425459	4.59141e-05	0.210367	0.000209043	0.00011898	PYCR2	pyrroline-5-carboxylate reductase family, member 2	-1.07917	-1.03026	-1.43285	1.04747	-1.32773	-1.39076	686.699	31.0214	636.32	20.3354	666.527	37.1357	479.253	23.8856	231715_s_at: PYCR2; pyrroline-5-carboxylate reductase family, member 2	9.35646	9.50982	9.42338	9.40011	9.24463	9.34341	9.34288	9.32127	9.31926	9.3545	9.34739	9.49442	8.92657	8.7955	8.92974	8.96123	chr1q42.12	chr1:224174404-224178616 (-), 96.33, q42.12	Hs.654718	ENSG00000143811	NP_037460.2	NM_013328
45633_at	4.33233e-07	0.142047	0.00373027	0.000526687	0.0117837	0.00237786	0.00322337	GINS3	GINS complex subunit 3 (Psf3 homolog)	-1.07027	-1.2331	-1.87075	-1.15214	-1.74793	-1.51712	82.6134	5.5552	77.1895	2.02773	66.9967	4.17517	44.1605	5.63566	45633_at: GINS3; GINS complex subunit 3 (Psf3 homolog)	6.38704	6.48113	6.24602	6.34921	6.30591	6.22441	6.2533	6.29622	6.19441	6.01172	6.0176	6.03225	5.34451	5.25857	5.65188	5.56836	chr16q21	chr16:56996797-56997548 (+), 95.41, q21	Hs.47125	ENSG00000181938	NP_073607.2	NM_022770
228754_at	4.34789e-07	0.71712	0.13296	3.10564e-05	0.223376	4.33753e-05	0.000171	SLC6A6	solute carrier family 6 (neurotransmitter transporter, taurine), member 6	1.01475	1.07595	1.54358	1.06031	1.52114	1.43461	721.488	37.2904	732.13	40.6808	776.288	49.9815	1113.67	63.6692	228754_at: SLC6A6; solute carrier family 6 (neurotransmitter transporter, taurine), member 6	9.46289	9.56808	9.40277	9.53976	9.59784	9.47823	9.56133	9.41971	9.6893	9.66165	9.55167	9.49014	10.2233	10.0245	10.1286	10.101	chr3p25-p24	chr3:14505332-14540171 (+), 81.47, p25.1	Hs.529488	ENSG00000131389	NP_003034.2	NM_003043
207761_s_at	4.4189e-07	0.319257	0.00781474	0.00246564	0.0505849	0.00154455	0.00158649	METTL7A	methyltransferase like 7A	-1.04713	-1.1538	1.71784	-1.10187	1.79881	1.98204	863.225	48.0578	824.37	52.5082	748.159	29.1081	1482.88	214.081	207761_s_at: METTL7A; methyltransferase like 7A	9.77274	9.83276	9.76362	9.6384	9.76148	9.76584	9.6249	9.58755	9.61434	9.55997	9.53124	9.47999	10.3536	10.345	10.6345	10.7589	chr12q13.13	chr12:49605068-49612555 (+), 89.79, q13.13	Hs.655369	---	NP_054752.3	NM_014033
212130_x_at	4.44215e-07	0.087865	0.0036727	0.000395179	8.41212e-05	2.19885e-05	0.0134046	EIF1	eukaryotic translation initiation factor 1	1.05497	-1.1395	-1.2284	-1.20214	-1.29593	-1.07802	5540.69	245.068	5845.28	155.598	4862.4	137.869	4510.48	144.953	212130_x_at: EIF1; eukaryotic translation initiation factor 1	12.3901	12.5266	12.4224	12.4002	12.4826	12.5421	12.4766	12.5495	12.1879	12.2597	12.2562	12.2842	12.0776	12.1592	12.1305	12.1867	chr17q21.2	chr17:37100892-37101424 (+), 92.68, q21.2	Hs.150580	---	NP_005792.1	NM_005801
218009_s_at	4.46907e-07	0.169815	0.0036623	5.86568e-05	0.0193818	0.000451802	0.00536034	PRC1	protein regulator of cytokinesis 1	-1.06162	-1.22715	-1.52424	-1.15593	-1.43577	-1.24209	900.068	43.635	847.826	51.1312	733.46	49.6244	590.504	13.3345	218009_s_at: PRC1; protein regulator of cytokinesis 1	9.74435	9.90774	9.81035	9.78813	9.62866	9.8338	9.6943	9.74591	9.61788	9.38369	9.55449	9.50813	9.17342	9.21316	9.18802	9.24752	chr15q26.1	chr15:89310278-89338729 (-), 97.96, q26.1	Hs.567385	ENSG00000198901	NP_003972.1; NP_955445.1; NP_955446.1	NM_003981; NM_199413; NM_199414
227752_at	4.50052e-07	0.859382	0.478123	0.00101422	0.419012	0.000734475	0.000681474	SPTLC3	serine palmitoyltransferase, long chain base subunit 3	-1.0075	1.03975	1.93991	1.04754	1.95445	1.86576	277.618	15.2914	275.553	17.7522	288.652	22.6703	538.555	74.8321	227752_at: SPTLC3; serine palmitoyltransferase, long chain base subunit 3	8.08654	8.2069	8.02144	8.14637	8.15049	8.19753	8.0879	7.97968	8.22572	8.24104	8.21883	7.99306	8.86537	8.9204	9.27716	9.18705	chr20p12.1	chr20:13094012-13095413 (+), 92.45, p12.1	Hs.425023	---	NP_060797.2	NM_018327
202021_x_at	4.51281e-07	0.117238	0.000684204	0.000464683	7.56896e-05	0.000593918	0.0856827	EIF1	eukaryotic translation initiation factor 1	1.0376	-1.15662	-1.22137	-1.20011	-1.26729	-1.05598	5926.07	205.343	6148.91	107.49	5123.62	136.225	4852.01	208.876	202021_x_at: EIF1; eukaryotic translation initiation factor 1	12.4891	12.6027	12.5263	12.5108	12.5667	12.5998	12.5629	12.6144	12.2665	12.3426	12.3532	12.3278	12.1535	12.2864	12.2451	12.2884	chr17q21.2	chr17:37098678-37101419 (+), 97.81, q21.2	Hs.150580	---	NP_005792.1	NM_005801
202199_s_at	4.5389e-07	0.883976	0.0053994	0.00171626	0.0353981	0.00058819	0.000335505	SRPK1	SFRS protein kinase 1	1.00346	1.06606	-1.22538	1.06239	-1.22961	-1.30633	457.451	7.46104	459.033	16.4989	487.671	11.4664	373.315	17.3964	202199_s_at: SRPK1; SFRS protein kinase 1	8.83401	8.86849	8.81153	8.83529	8.78376	8.81208	8.88247	8.8887	8.97893	8.92099	8.91243	8.90554	8.446	8.55711	8.56275	8.60633	chr6p21.3-p21.2	chr6:35908721-35996285 (-), 95.7, p21.31	Hs.443861	ENSG00000096063	NP_003128.3	NM_003137
228865_at	4.61186e-07	0.329087	0.138573	0.000749611	0.411182	4.49484e-05	0.000142739	C1orf116	chromosome 1 open reading frame 116	1.04745	1.07242	-1.40915	1.02383	-1.47603	-1.5112	1801.91	128.558	1887.42	97.5508	1932.4	2.25299	1278.72	43.087	228865_at: C1orf116; chromosome 1 open reading frame 116	10.8591	10.9274	10.689	10.7746	10.9193	10.9657	10.8073	10.8307	10.9152	10.9152		10.9181	10.3826	10.3327	10.2873	10.277	chr1q32.1	chr1:205260662-205261136 (-), 75.47, q32.1	Hs.32417	---	NP_001077393.1; NP_076427.2	NM_001083924; NM_023938
214553_s_at	4.61715e-07	0.581434	0.958442	0.000395398	0.274473	0.00122586	0.00145308	ARPP-19	cyclic AMP phosphoprotein, 19 kD	1.01867	1.00055	-1.41683	-1.01811	-1.44328	-1.41761	325.435	20.279	331.51	6.95742	325.613	6.89962	229.692	16.9337	214553_s_at: ARPP-19; cyclic AMP phosphoprotein, 19 kD	8.34536	8.45763	8.23891	8.33465	8.33014	8.38504	8.40134	8.37415	8.38666	8.35418	8.32585	8.3204	7.90257	7.95784	7.75917	7.74294	chr15q21.2	chr15:50631184-50636713 (-), 90.92, q21.2	Hs.512908	---	NP_006619.1	NM_006628
205024_s_at	4.62176e-07	0.399026	0.00906321	5.09016e-05	0.0964165	0.000171031	0.000598454	RAD51	RAD51 homolog (RecA homolog, E. coli) (S. cerevisiae)	-1.07188	-1.25356	-2.21145	-1.16949	-2.06315	-1.76414	259.224	23.8636	241.841	31.8725	206.791	11.2498	117.219	13.3661	205024_s_at: RAD51; RAD51 homolog (RecA homolog, E. coli) (S. cerevisiae)	7.85203	8.17497	8.03352	7.99337	7.77255	7.7481	8.14592	7.96849	7.69226	7.57649	7.74413	7.74866	6.78938	6.67212	7.03796	6.96432	chr15q15.1	chr15:38774713-38811082 (+), 98.84, q15.1	Hs.631709	ENSG00000051180	NP_002866.2; NP_597994.1	NM_002875; NM_133487
214804_at	4.6676e-07	0.249575	0.0397295	0.000869304	0.0906617	2.02543e-06	0.00123136	CENPI	centromere protein I	-1.0754	-1.18	-1.70106	-1.09726	-1.58179	-1.44157	187.47	17.3332	174.326	6.517	158.873	12.5749	110.208	3.13852	214804_at: CENPI; centromere protein I	7.34367	7.65434	7.6144	7.57013	7.39831	7.42403	7.52114	7.43611	7.34976	7.19032	7.24666	7.44673	6.77789	6.72726	6.81325	6.81617	chrXq22.1	chrX:100239865-100305317 (+), 92.72, q22.1	Hs.348920	ENSG00000102384	NP_006724.2	NM_006733
235177_at	4.70952e-07	0.888539	0.0013577	0.00356995	0.000175463	0.00424337	6.93038e-05	FAM119A	family with sequence similarity 119, member A	-1.00986	1.39801	-1.34748	1.41179	-1.33433	-1.8838	1205.11	107.903	1193.35	45.3341	1684.76	100.339	894.345	78.8262	235177_at: FAM119A; family with sequence similarity 119, member A	10.3446	10.1597	10.3353	10.0826	10.2844	10.2341	10.2092	10.1524	10.6123	10.8186	10.7388	10.696	9.82299	9.60656	9.88608	9.88537	chr2q33.3	chr2:208185707-208198284 (-), 96.01, q33.3	Hs.668241	---	NP_660323.2	NM_145280
218358_at	4.72087e-07	0.899817	0.0355384	0.000196196	0.0123979	0.000874449	0.00109393	CRELD2	cysteine-rich with EGF-like domains 2	-1.00564	-1.11156	-1.51611	-1.10532	-1.5076	-1.36395	745.619	46.38	741.435	18.3817	670.786	30.4528	491.797	38.8543	218358_at: CRELD2; cysteine-rich with EGF-like domains 2	9.48593	9.65925	9.46183	9.55396	9.54459	9.48801	9.52872	9.57405	9.33432	9.36044	9.37838	9.48134	8.8401	9.09165	8.87424	8.94855	chr22p13	chr22:48698384-48707185 (+), 97.85, q13.33	Hs.211282	ENSG00000184164	NP_077300.2	NM_024324
207850_at	4.72915e-07	0.00621073	0.315301	2.8351e-06	0.358396	1.33022e-05	0.00281897	CXCL3	chemokine (C-X-C motif) ligand 3	1.3227	1.17753	-2.23232	-1.12328	-2.9527	-2.62864	115.852	7.99854	153.237	15.5295	136.419	32.7238	51.8973	3.1774	207850_at: CXCL3; chemokine (C-X-C motif) ligand 3	6.71967	6.84796	6.96122	6.88519	7.04422	7.27544	7.40299	7.29269	6.72394	6.84741	7.20102	7.47311	5.58866	5.69571	5.69311	5.80475	chr4q21	chr4:75121177-75123269 (-), 91.26, q13.3	Hs.89690	---	NP_002081.2	NM_002090
211548_s_at	4.78682e-07	0.263376	0.203419	0.000232133	0.0480823	0.000106259	0.000372495	HPGD	hydroxyprostaglandin dehydrogenase 15-(NAD)	-1.05077	1.05899	1.57742	1.11275	1.6575	1.48955	1314.29	68.0674	1250.8	75.9271	1391.83	83.9253	2073.2	169.015	211548_s_at: HPGD; hydroxyprostaglandin dehydrogenase 15-(NAD)	10.4476	10.2648	10.3685	10.3535	10.3758	10.2975	10.3098	10.1633	10.5112	10.521	10.3664	10.3646	11.0825	10.9847	11.1295	10.8592	chr4q34-q35	chr4:175648186-175680194 (-), 95.81, q34.1	Hs.655491	ENSG00000164120	NP_000851.2	NM_000860
201532_at	4.82847e-07	0.0420416	0.571356	0.000155786	0.361117	0.000564823	0.000218509	PSMA3	proteasome (prosome, macropain) subunit, alpha type, 3	-1.04478	-1.01627	-1.32123	1.02805	-1.26461	-1.30008	3846.68	100.715	3681.82	75.4542	3785.1	178.697	2911.43	132.794	201532_at: PSMA3; proteasome (prosome, macropain) subunit, alpha type, 3	11.9213	11.945	11.8554	11.9144	11.884	11.8329	11.8151	11.852	11.9367	11.9134	11.9071	11.7822	11.4644	11.5888	11.5277	11.4446	chr14q23	chr14:57784219-57808431 (+), 97.02, q23.1	Hs.558799	---	NP_002779.1; NP_687033.1	NM_002788; NM_152132
222408_s_at	4.87789e-07	0.258989	0.095988	0.00184097	0.04751	0.00420953	0.00039462	YPEL5	yippee-like 5 (Drosophila)	1.01794	-1.05391	1.33745	-1.07281	1.31388	1.40955	824.855	21.2196	839.649	6.10204	782.666	35.3652	1103.2	74.8405	222408_s_at: YPEL5; yippee-like 5 (Drosophila)	9.72753	9.66367	9.64937	9.70998	9.71252	9.72444	9.71783	9.69966	9.57531	9.60353	9.70372	9.56213	9.95674	10.1261	10.1597	10.177	chr2p23.1	chr2:30223388-30235926 (+), 94.5, p23.1	Hs.515890	---	NP_057145.1	NM_016061
225470_at	4.88709e-07	0.0952418	0.074086	9.83484e-05	0.199522	6.78436e-05	0.00045043	NUP35	nucleoporin 35kDa	1.02247	1.06294	-1.18423	1.03958	-1.21084	-1.25877	932.137	15.5009	953.08	14.5265	990.805	45.8595	787.122	20.3868	225470_at: NUP35; nucleoporin 35kDa	9.85811	9.84023	9.86141	9.89725	9.92762	9.87681	9.89204	9.88884	10.0296	9.97671	9.87491	9.92396	9.57202	9.60901	9.65459	9.64469	chr2q32.1	chr2:183697327-183734652 (+), 97.9, q32.1	Hs.180591	ENSG00000163002	NP_001008544.1; NP_612142.2	NM_001008544; NM_138285
204033_at	4.94284e-07	0.238913	0.127839	0.00036577	0.314556	6.83502e-05	0.000119626	TRIP13	thyroid hormone receptor interactor 13	-1.12141	-1.16942	-2.07936	-1.04282	-1.85424	-1.77811	401.948	59.8866	358.432	19.7526	343.714	17.9744	193.304	16.3685	204033_at: TRIP13; thyroid hormone receptor interactor 13	8.4581	8.91595	8.5007	8.68257	8.36952	8.49033	8.5573	8.51833	8.41734	8.37071	8.37632	8.53012	7.40159	7.6677	7.66688	7.6263	chr5p15.33	chr5:946068-971070 (+), 98.64, p15.33	Hs.436187	---	NP_004228.1	NM_004237
222606_at	4.94836e-07	0.251606	0.230055	0.000603416	0.790457	0.000474017	4.08983e-05	ZWILCH	Zwilch, kinetochore associated, homolog (Drosophila)	-1.07054	-1.07752	-1.56454	-1.00652	-1.46145	-1.45198	439.526	41.0288	410.564	1.27005	407.904	20.6327	280.93	12.8873	222606_at: ZWILCH; Zwilch, kinetochore associated, homolog (Drosophila)	8.66196	8.94722	8.68099	8.81062	8.68786	8.67801	8.6811	8.67887	8.73405	8.56655	8.71164	8.67043	8.04187	8.12789	8.19725	8.16464	chr15q22.31	chr15:64584350-64628877 (+), 99.07, q22.31	Hs.21331	---	NP_060445.3; XP_001133661.1	NM_017975; NR_003105; XM_001133661
242890_at	4.99732e-07	0.0174918	0.0163508	6.58271e-05	0.75513	0.000403357	0.000377743	---	CDNA FLJ34225 fis, clone FCBBF3023372	-1.22973	-1.25282	-2.24284	-1.01878	-1.82386	-1.79023	293.321	28.6581	238.525	17.8924	234.128	21.4547	130.781	15.8449	242890_at: ---; CDNA FLJ34225 fis, clone FCBBF3023372	8.09436	8.28993	8.33295	8.04738	7.83556	8.01213	7.95637	7.77571	7.91683	7.88476	7.99134	7.67268	6.93833	6.81524	7.19255	7.14557	---	chr10:96355830-96356261 (+), 10.9, q23.33	Hs.658935	---	---	---
202693_s_at	5.00836e-07	0.941178	0.0311588	5.94662e-05	0.0783048	0.000539759	1.22923e-05	STK17A	serine/threonine kinase 17a	-1.00208	-1.0816	1.30846	-1.07935	1.31119	1.41524	512.867	20.4803	511.8	29.0055	474.173	18.2577	671.067	22.3763	202693_s_at: STK17A; serine/threonine kinase 17a	8.9769	8.93246	9.05967	9.03726	9.0834	8.88462	9.00383	9.01881	8.80723	8.91364	8.93573	8.89721	9.38775	9.36718	9.45667	9.34727	chr7p12-p14	chr7:43589247-43633503 (+), 97.25, p13	Hs.655413	---	NP_004751.2	NM_004760
213307_at	5.05019e-07	0.417775	0.0555958	0.000197655	0.102826	5.85817e-05	0.000123445	SHANK2	SH3 and multiple ankyrin repeat domains 2	-1.04594	-1.17176	1.58854	-1.1203	1.66152	1.86139	265.422	22.1619	253.764	10.554	226.515	22.2143	421.633	29.814	213307_at: SHANK2; SH3 and multiple ankyrin repeat domains 2	8.12319	8.14716	8.05015	7.87234	8.05443	7.90814	7.99894	7.9841	7.88544	7.93645	7.60332	7.84659	8.69001	8.65788	8.65729	8.86382	chr11q13.3	chr11:69991922-70026612 (-), 97.85, q13.3	Hs.268726	ENSG00000162105	NP_036441.1; NP_573573.1	NM_012309; NM_133266
213308_at	5.09047e-07	0.368799	0.00139948	0.00140575	0.0368948	0.000473659	0.00028245	SHANK2	SH3 and multiple ankyrin repeat domains 2	-1.02003	-1.08215	1.19166	-1.06091	1.21552	1.28956	1041.83	20.1972	1021.37	36.4826	962.735	19.6357	1241.5	53.0496	213308_at: SHANK2; SH3 and multiple ankyrin repeat domains 2	10.0403	10.05	10.0222	9.98622	10.0625	9.98679	9.99525	9.93785	9.94469	9.90664	9.91818	9.87357	10.3543	10.255	10.2897	10.2085	chr11q13.3	chr11:69991922-70026612 (-), 97.85, q13.3	Hs.268726	ENSG00000162105	NP_036441.1; NP_573573.1	NM_012309; NM_133266
201920_at	5.10763e-07	0.383188	0.168943	0.00127663	0.461392	0.000207418	0.000444198	SLC20A1	solute carrier family 20 (phosphate transporter), member 1	1.01777	1.03229	-1.15945	1.01427	-1.18005	-1.19689	2069.23	62.0682	2105.99	47.7755	2136.05	59.1664	1784.67	15.529	201920_at: SLC20A1; solute carrier family 20 (phosphate transporter), member 1	10.9656	11.0694	11.0201	11.0025	11.0247	11.0779	11.0034	11.054	11.1113	11.0213	11.071	11.0376	10.8139	10.7959	10.8093	10.7864	chr2q11-q14	chr2:113120078-113137873 (+), 98.26, q13	Hs.187946	---	NP_005406.3	NM_005415
228306_at	5.11549e-07	0.165891	0.0215353	0.00088533	0.493328	0.000245661	0.000367764	CNIH4	Cornichon homolog 4 (Drosophila)	-1.0443	-1.06573	1.29223	-1.02052	1.34947	1.37716	535.425	15.869	512.713	23.4201	502.404	14.6134	691.892	39.9081	228306_at: CNIH4; Cornichon homolog 4 (Drosophila)	9.01906	9.03732	9.10923	9.09064	8.94255	9.03267	8.95029	9.07803	9.03424	8.9502	8.95463	8.94995	9.34057	9.38309	9.50228	9.50443	chr1q42.11	chr1:222631222-222633774 (+), 49.12, q42.11	Hs.445890	ENSG00000143771	NP_054903.1	NM_014184
212120_at	5.19171e-07	0.0547799	0.0199528	0.000127381	0.252294	5.48344e-05	0.000276395	RHOQ	ras homolog gene family, member Q	-1.10138	-1.14444	-1.49544	-1.0391	-1.35779	-1.3067	111.086	7.2574	100.861	2.76182	97.0657	5.06504	74.2831	3.16392	212120_at: RHOQ; ras homolog gene family, member Q	6.84002	6.68328	6.89734	6.75223	6.59929	6.65993	6.67234	6.69169	6.58401	6.64958	6.49808	6.6659	6.29233	6.22622	6.18885	6.14855	chr2p21	chr2:46661642-46664873 (+), 96.23, p21; chr2:131935575-131937669 (+), 62.65, q21.1; chr2:13068491...	Hs.643481	---	NP_036381.2	NM_012249
1555832_s_at	5.19183e-07	0.0235759	0.00216269	0.00491534	0.000827403	0.203747	0.000798043	KLF6	Kruppel-like factor 6	1.10254	-1.35339	1.14621	-1.49217	1.03961	1.55127	1784.96	86.2945	1967.99	82.3387	1318.88	111.855	2045.94	71.4498	1555832_s_at: KLF6; Kruppel-like factor 6	10.8495	10.7798	10.8624	10.7099	10.9202	10.9929	10.9879	10.8651	10.1819	10.3663	10.4299	10.4661	11.0669	10.9825	10.9483	10.9939	chr10p15	chr10:3808744-3809474 (-), 83.85, p15.1	Hs.4055	---	NP_001008490.1; NP_001291.3	NM_001008490; NM_001300
202533_s_at	5.20286e-07	0.0377213	0.0120305	0.00102968	0.117989	0.00152341	0.00166842	DHFR; LOC643509	dihydrofolate reductase; similar to Dihydrofolate reductase	-1.10191	-1.20889	-2.02379	-1.09709	-1.83663	-1.6741	232.468	11.3081	210.969	11.454	192.299	16.4008	114.868	16.1645	202533_s_at: DHFR; LOC643509; dihydrofolate reductase; similar to Dihydrofolate reductase	7.78176	7.92833	7.90905	7.81928	7.62948	7.7542	7.80853	7.68496	7.73598	7.45784	7.62037	7.51911	6.59743	6.72283	6.99671	7.0146	chr18q11.2; chr5q11.2-q13.2	chr18:22004588-22005319 (-), 64.52, q11.2; chr5:79960565-79986546 (-), 94.53, q14.1	Hs.648635	ENSG00000188985	NP_000782.1; XP_937759.1	NM_000791; XM_932666
210766_s_at	5.24897e-07	0.273916	0.184589	0.000165134	0.760196	6.57566e-05	0.000121883	CSE1L	CSE1 chromosome segregation 1-like (yeast)	-1.04889	-1.05797	-1.43067	-1.00865	-1.36397	-1.35227	2585.64	166.091	2465.11	106.987	2443.97	64.0137	1807.3	83.3762	210766_s_at: CSE1L; CSE1 chromosome segregation 1-like (yeast)	11.2776	11.4518	11.2473	11.3597	11.2967	11.3394	11.2077	11.2218	11.2883	11.2029	11.2501	11.2773	10.7414	10.7939	10.8972	10.8413	chr20q13	chr20:47096282-47146490 (+), 67.12, q13.13	Hs.90073	ENSG00000124207	NP_001307.2	NM_001316
209421_at	5.34092e-07	0.218756	0.0180795	9.80263e-05	0.0396732	0.000815422	0.000545383	MSH2	mutS homolog 2, colon cancer, nonpolyposis type 1 (E. coli)	-1.07099	-1.19593	-1.70383	-1.11666	-1.59089	-1.42469	781.994	64.8263	730.162	14.6943	653.882	43.8232	458.963	37.7303	209421_at: MSH2; mutS homolog 2, colon cancer, nonpolyposis type 1 (E. coli)	9.43599	9.62387	9.7271	9.6417	9.55149	9.49673	9.51376	9.48543	9.46542	9.3412	9.36592	9.22924	8.7947	8.75698	9.00835	8.79496	chr2p22-p21	chr2:47483766-47563666 (+), 98.57, p21	Hs.597656	---	NP_000242.1	NM_000251
203002_at	5.35662e-07	0.0046389	0.382767	0.00107265	0.000889018	0.00660986	0.00272163	AMOTL2	angiomotin like 2	-1.24278	-1.04302	-2.02934	1.19152	-1.6329	-1.94564	2118.44	157.998	1704.59	73.8063	2031.05	75.9466	1043.9	157.858	203002_at: AMOTL2; angiomotin like 2	11.0471	10.9102	11.1746	11.0512	10.7352	10.6799	10.8202	10.7016	10.9214	11.0237	10.965	11.0388	10.057	9.67048	10.1799	10.149	chr3q21-q22	chr3:135557412-135572337 (-), 99.04, q22.1	Hs.426312	---	NP_057285.3	NM_016201
200714_x_at	5.35888e-07	0.0934073	0.00353046	0.000168612	0.288957	0.000314885	1.83623e-05	OS9	amplified in osteosarcoma	-1.0353	-1.05671	1.11778	-1.02068	1.15724	1.18117	2326.87	36.2559	2247.53	65.0243	2201.98	39.1642	2600.92	52.0596	200714_x_at: OS9; amplified in osteosarcoma	11.168	11.2171	11.1743	11.1768	11.0752	11.1489	11.1744	11.1362	11.1119	11.0907	11.1367	11.0784	11.312	11.3649	11.3289	11.3726	chr12q13	chr12:56374186-56401606 (+), 95.58, q14.1	Hs.527861	ENSG00000135506	NP_001017956.1; NP_001017957.1; NP_001017958.1; NP_006803.1	NM_001017956; NM_001017957; NM_001017958; NM_006812
202779_s_at	5.40789e-07	0.962335	0.519651	0.00199642	0.381098	1.64177e-05	0.000709223	LOC731049; UBE2S	ubiquitin-conjugating enzyme E2S; similar to Ubiquitin-conjugating enzyme E2S (Ubiquitin-conjugating enzyme E2-24 kDa) (Ubiquitin-protein ligase) (...	-1.00708	-1.05136	-1.70708	-1.04397	-1.69508	-1.62369	1553.26	174.761	1542.35	69.8878	1477.39	116.502	909.894	20.0604	202779_s_at: LOC731049; UBE2S; ubiquitin-conjugating enzyme E2S; similar to Ubiquitin-conjugating enzyme E2S (Ubiquitin-conjugating enzyme E2-24 kDa) (Ubiquitin-protein ligase) (...	10.4033	10.781	10.5324	10.6602	10.5105	10.6253	10.5647	10.6587	10.5046	10.3692	10.6071	10.6205	9.86644	9.8443	9.79774	9.80869	chr19q13.43	chr17:18521298-18521950 (+), 72.02, p11.2; chr17:15548117-15548998 (-), 93.71, p12; chr19:6060446...	Hs.396393	ENSG00000175091	NP_055316.2; XP_001129232.1	NM_014501; XM_001129232
233198_at	5.41493e-07	0.000236076	0.00160251	0.014181	0.0291587	0.0036966	0.000816104	LOC92497	hypothetical protein LOC92497	-1.23131	-1.41841	1.52838	-1.15196	1.88191	2.16787	342.397	9.56686	278.075	10.9902	241.394	18.8972	523.312	80.2953	233198_at: LOC92497; hypothetical protein LOC92497	8.45954	8.44338	8.4039	8.36959	8.12802	8.04871	8.10994	8.18727	8.01054	7.9759	7.91199	7.7488	8.66187	9.08119	9.17071	9.1555	chr12q23.1	chr12:99081230-99082369 (-), 35.82, q23.1	Hs.645240	---	XP_936943.1; XP_950006.1	XM_931850; XM_944913
212142_at	5.43974e-07	0.349768	0.0854434	0.000389586	0.10418	0.00139751	0.00324116	MCM4	minichromosome maintenance complex component 4	-1.08178	-1.17403	-2.44073	-1.08528	-2.25621	-2.07893	222.588	27.8422	205.761	14.657	189.593	7.41483	91.1974	15.8666	212142_at: MCM4; minichromosome maintenance complex component 4	7.57162	8.00322	7.84296	7.74113	7.57821	7.65516	7.82026	7.67492	7.52275	7.54802	7.54561	7.64743	6.67922	6.48843	6.68997	6.11422	chr8q11.2	chr8:49036051-49053631 (+), 83.89, q11.21	Hs.460184	---	NP_005905.2; NP_877423.1	NM_005914; NM_182746
209189_at	5.4456e-07	0.871297	0.0330005	0.00121858	0.0250728	6.7045e-06	0.000237797	FOS	v-fos FBJ murine osteosarcoma viral oncogene homolog	1.00574	1.17369	-1.43767	1.16699	-1.44592	-1.68738	359.948	28.9211	362.015	12.642	422.467	33.8431	250.369	9.12661	209189_at: FOS; v-fos FBJ murine osteosarcoma viral oncogene homolog	8.3122	8.50998	8.55522	8.5745	8.43393	8.54118	8.48423	8.5376	8.57046	8.69201	8.77062	8.84359	7.90059	7.96991	7.96871	8.02956	chr14q24.3	chr14:74815311-74818404 (+), 98.3, q24.3	Hs.25647	---	NP_005243.1	NM_005252
228188_at	5.48646e-07	0.0960796	0.0127777	0.00225899	0.0835502	0.00155383	0.00180927	---	---	-1.10116	-1.18877	1.69445	-1.07956	1.86586	2.01431	582.623	44.0432	529.098	32.5171	490.104	16.8074	987.224	148.172	228188_at: ---; ---	9.10237	9.23056	9.31378	9.08673	9.02764	9.16987	8.96877	9.01534	8.95167	8.94356	8.98398	8.86599	9.79553	9.73263	10.1987	10.0144	---	chr2:28491253-28493681 (+), 91.09, p23.2	---	ENSG00000075426	---	---
208527_x_at	5.55623e-07	0.428246	0.986387	6.86348e-05	0.500319	0.000124184	8.36704e-05	HIST1H2BE	histone cluster 1, H2be	1.02868	1.00117	1.42704	-1.02748	1.38725	1.42538	502.691	18.5617	517.11	27.2647	503.278	27.1734	717.362	37.6324	208527_x_at: HIST1H2BE; histone cluster 1, H2be	8.90248	9.03172	8.97039	8.98655	8.98541	8.91848	9.08993	9.05742	8.8812	8.94757	9.06446	9.0013	9.3886	9.46357	9.52493	9.56312	chr6p21.3	chr21:43809547-43809928 (+), 93.44, q22.3; chr6:26292002-26292383 (+), 99.74, p22.1; chr6:2635985...	Hs.534369	---	NP_003514.2	NM_003523
234863_x_at	5.56469e-07	0.0359362	0.0188238	0.000267777	0.276479	0.00319344	0.00311184	FBXO5	F-box protein 5	-1.16511	-1.19934	-1.90113	-1.02938	-1.63172	-1.58515	451.545	39.8574	387.556	10.7902	376.493	14.9768	237.514	29.9174	234863_x_at: FBXO5; F-box protein 5	8.67589	8.97125	8.85045	8.76061	8.61192	8.61899	8.62326	8.53716	8.55683	8.50736	8.52351	8.63485	7.71397	7.75089	8.0898	7.97872	chr6q25-q26	chr6:153334024-153345869 (-), 98.36, q25.2	Hs.520506	ENSG00000112029	NP_036309.1	NM_012177
203432_at	5.64832e-07	0.0757287	0.0652622	0.000127386	0.959149	0.000471302	0.000604478	TMPO	thymopoietin	-1.10765	-1.11024	-1.7358	-1.00234	-1.5671	-1.56344	936.136	67.2063	845.152	48.6349	843.179	41.929	539.31	53.3297	203432_at: TMPO; thymopoietin	9.71653	9.94956	9.87034	9.9343	9.66244	9.76853	9.81319	9.64096	9.72407	9.62106	9.73199	9.79624	9.01122	8.99145	9.27423	9.00305	chr12q22	chr12:97433551-97453538 (+), 93.91, q23.1	Hs.11355	---	NP_001027454.1; NP_001027455.1; NP_003267.1	NM_001032283; NM_001032284; NM_003276
214086_s_at	5.66491e-07	0.044682	0.0251299	9.55117e-05	0.483936	0.000496649	0.000246093	PARP2	poly (ADP-ribose) polymerase family, member 2	-1.1464	-1.17502	-1.68886	-1.02496	-1.47319	-1.4373	428.733	36.533	373.981	10.9692	364.872	21.505	253.859	18.0403	214086_s_at: PARP2; poly (ADP-ribose) polymerase family, member 2	8.59349	8.89275	8.74836	8.72549	8.60683	8.52938	8.53809	8.51116	8.55279	8.5299	8.57351	8.38099	7.88481	8.12472	7.95987	7.97147	chr14q11.2-q12	chr14:19881635-19895902 (+), 99.1, q11.2	Hs.409412	ENSG00000129484	NP_001036083.1; NP_005475.2	NM_001042618; NM_005484
210751_s_at	5.68087e-07	0.0388346	0.0375509	0.00546211	0.83998	0.00489503	0.00422959	RGN	regucalcin (senescence marker protein-30)	-1.04503	-1.04762	1.53182	-1.00247	1.60081	1.60477	407.08	10.8548	389.537	3.93201	388.577	8.64827	623.575	76.3062	210751_s_at: RGN; regucalcin (senescence marker protein-30)	8.67994	8.6503	8.71673	8.62818	8.61304	8.59343	8.59338	8.6224	8.59692	8.64428	8.56666	8.59929	9.0448	9.2242	9.44749	9.38775	chrXp11.3	chrX:46825201-46837653 (+), 100.0, p11.3	Hs.77854	---	NP_004674.1; NP_690608.1; XP_001126531.1	NM_004683; NM_152869; XM_001126531
213223_at	5.78793e-07	0.884962	0.302436	0.000131789	0.432373	0.000179725	0.000314618	RPL28	ribosomal protein L28	-1.00767	-1.04846	1.5535	-1.04048	1.56541	1.62877	683.171	48.0041	677.973	54.7189	651.597	17.0804	1061.3	78.1611	213223_at: RPL28; ribosomal protein L28	9.26714	9.41956	9.50724	9.45944	9.31222	9.2894	9.50102	9.50356	9.3219	9.34924	9.31887	9.39986	9.95217	10.0044	10.0444	10.1941	chr19q13.4	chr19:60593128-60595272 (+), 60.73, q13.42	Hs.652114	---	NP_000982.2	NM_000991
239451_at	5.79638e-07	0.000406563	9.82641e-05	0.000328398	0.0469252	0.2133	0.182476	---	CDNA FLJ26407 fis, clone HRT09288	-1.47759	-1.65939	-1.55469	-1.12304	-1.05218	1.06735	260.989	20.6865	176.631	9.89778	157.28	11.4048	167.872	7.50906	239451_at: ---; CDNA FLJ26407 fis, clone HRT09288	8.11341	8.09826	8.02954	7.85599	7.55187	7.50137	7.43255	7.36578	7.40432	7.35155	7.25522	7.16617	7.46088	7.38411	7.41035	7.30517	---	chr12:102853637-102854128 (+), 70.28, q23.3	Hs.658060	---	---	---
1553972_a_at	5.81916e-07	0.077925	0.0273683	8.7212e-06	0.762011	0.000411644	0.000130958	CBS	cystathionine-beta-synthase	-1.11912	-1.14038	-1.71758	-1.01899	-1.53475	-1.50615	452.571	25.8683	404.398	34.954	396.861	27.8788	263.493	14.2213	1553972_a_at: CBS; cystathionine-beta-synthase	8.7674	8.77364	8.93895	8.80118	8.50232	8.60271	8.74633	8.77073	8.51298	8.59015	8.66735	8.74881	7.94296	8.08658	8.11814	8.01245	chr21q22.3	chr21:43346369-43369541 (-), 83.8, q22.3	Hs.533013	ENSG00000160200	NP_000062.1	NM_000071
218603_at	6.04106e-07	0.543491	0.0245068	0.00118193	0.0154796	0.000560539	8.21162e-05	HECA	headcase homolog (Drosophila)	1.01209	-1.07411	1.22175	-1.08709	1.20716	1.31229	661.646	10.266	669.644	21.6505	615.995	23.1029	808.366	34.7725	218603_at: HECA; headcase homolog (Drosophila)	9.36045	9.37014	9.40039	9.34817	9.45067	9.38574	9.36804	9.34231	9.31938	9.29719	9.19635	9.25111	9.59841	9.62846	9.66376	9.74087	chr6q23-q24	chr6:139497941-139543630 (+), 90.17, q24.1	Hs.197644	---	NP_057301.1	NM_016217
44790_s_at	6.19715e-07	0.0401158	0.287431	0.00591632	0.0322798	5.18064e-05	1.05243e-06	C13orf18	chromosome 13 open reading frame 18	1.13598	1.05106	-1.29012	-1.08079	-1.46554	-1.35599	20.1137	1.56224	22.8488	0.995517	21.1408	0.37551	15.5906	0.34472	44790_s_at: C13orf18; chromosome 13 open reading frame 18	4.41765	4.34014	4.38916	4.15986	4.57178	4.42493	4.51143	4.54386	4.42255	4.42441	4.37339	4.38679	3.97117	3.95033	3.92641	4.00147	chr13q14.12	chr13:45815102-45817719 (-), 93.09, q14.12	Hs.98117	ENSG00000102445	NP_079389.1	NM_025113
204252_at	6.25289e-07	0.310099	0.0273504	0.000115384	0.036287	0.000349229	0.000647513	CDK2	cyclin-dependent kinase 2	-1.04484	-1.12923	-1.53099	-1.08077	-1.4653	-1.35579	636.054	40.7619	608.759	21.7688	563.266	25.2584	415.452	28.9861	204252_at: CDK2; cyclin-dependent kinase 2	9.1704	9.33711	9.35399	9.38127	9.23743	9.19749	9.31968	9.24158	9.13603	9.05584	9.14	9.21445	8.59137	8.63463	8.74836	8.80928	chr12q13	chr12:54646868-54652805 (+), 98.92, q13.2	Hs.19192	---	NP_001789.2; NP_439892.1	NM_001798; NM_052827
211450_s_at	6.29783e-07	0.193853	0.00339092	0.000131675	0.00294966	0.000654231	0.00284773	MSH6	mutS homolog 6 (E. coli)	-1.10211	-1.39898	-2.10032	-1.26937	-1.90573	-1.50133	545.573	60.7486	495.028	27.4819	389.979	30.1933	259.757	32.5599	211450_s_at: MSH6; mutS homolog 6 (E. coli)	8.91389	9.29309	9.03872	9.0946	8.85366	8.93655	9.04815	8.96044	8.49896	8.54229	8.62615	8.74889	7.78397	7.9497	8.19825	8.11734	chr2p16	chr2:47863793-47881975 (+), 99.83, p16.3	Hs.445052	ENSG00000116062	NP_000170.1	NM_000179
219389_at	6.31014e-07	0.46677	0.92423	0.00245683	0.429801	0.00274797	0.00224607	SUSD4	sushi domain containing 4	1.02816	-1.00344	1.89497	-1.03169	1.84307	1.90148	59.9399	2.9605	61.6277	3.13638	59.7347	3.2424	113.584	16.8726	219389_at: SUSD4; sushi domain containing 4	5.93612	5.86229	5.83056	5.98755	5.93296	5.84439	6.01335	5.98564	5.87623	5.84912	5.85812	6.01235	6.82138	6.49025	6.98017	6.96682	chr1q41	chr1:221460980-221603428 (-), 97.69, q41	Hs.497841	ENSG00000143502	NP_001032252.1; NP_060452.3	NM_001037175; NM_017982
204135_at	6.32405e-07	0.84868	0.0226896	0.00352503	0.0740154	0.00141967	0.00405369	FILIP1L	filamin A interacting protein 1-like	-1.00408	1.05617	1.49513	1.06048	1.50123	1.41561	1160.62	14.968	1155.9	52.0644	1225.81	34.2625	1735.28	162.456	204135_at: FILIP1L; filamin A interacting protein 1-like	10.2	10.1838	10.1835	10.1551	10.1858	10.2598	10.1281	10.1212	10.2789	10.2967	10.2578	10.203	10.8186	10.8548	10.8044	10.5459	chr3q12.1	chr3:101049550-101052609 (-), 98.98, q12.1	Hs.104672	---	NP_001035924.1; NP_055705.2; NP_878913.2	NM_001042459; NM_014890; NM_182909
217797_at	6.32609e-07	0.322861	0.698402	0.000238301	0.203866	0.00016952	0.000269617	UFC1	ubiquitin-fold modifier conjugating enzyme 1	-1.01469	1.0061	1.164	1.02087	1.1811	1.15695	2294.85	45.3717	2261.63	41.5239	2308.84	51.0193	2671.2	75.5502	217797_at: UFC1; ubiquitin-fold modifier conjugating enzyme 1	11.1313	11.1923	11.1493	11.183	11.1615	11.1107	11.1677	11.1321	11.136	11.1972	11.2015	11.1559	11.3214	11.3961	11.4101	11.4038	chr1q23.3	chr1:159390172-159395269 (+), 97.19, q23.3	Hs.301412	---	NP_057490.1	NM_016406
218858_at	6.38691e-07	0.308976	0.0266635	0.00167015	0.000715334	0.00481267	0.00215235	DEPDC6	DEP domain containing 6	1.03113	-1.1001	1.36622	-1.13434	1.32497	1.50297	518.031	25.0533	534.157	13.6753	470.897	5.21636	707.742	60.4924	218858_at: DEPDC6; DEP domain containing 6	8.94568	8.96614	9.0666	9.08409	9.03052	9.042	9.05745	9.1131	8.85778	8.87689	8.89456	8.88757	9.37293	9.35581	9.61409	9.50991	chr8q24.12	chr8:120955145-121131937 (+), 95.75, q24.12	Hs.112981	---	NP_073620.1	NM_022783
203210_s_at	6.42804e-07	0.246142	0.0244762	0.000120228	0.0371119	0.000354492	0.000845265	RFC5	replication factor C (activator 1) 5, 36.5kDa	-1.07844	-1.19956	-1.85628	-1.11232	-1.72127	-1.54747	350.766	33.736	325.254	18.3184	292.411	16.6613	188.961	18.3589	203210_s_at: RFC5; replication factor C (activator 1) 5, 36.5kDa	8.3331	8.59112	8.32747	8.54575	8.29023	8.30202	8.32176	8.46105	8.25179	8.07777	8.25542	8.17525	7.33741	7.60332	7.63393	7.65128	chr12q24.2-q24.3	chr12:116939006-116953681 (+), 99.68, q24.23	Hs.506989	---	NP_031396.1; NP_853556.1; XP_001132724.1	NM_007370; NM_181578; XM_001132724
223700_at	6.44548e-07	0.010686	0.000818497	0.000112852	0.0393419	0.000658162	0.00283942	MND1	meiotic nuclear divisions 1 homolog (S. cerevisiae)	-1.30385	-1.5538	-2.52503	-1.1917	-1.93659	-1.62507	124.62	12.666	95.5785	9.72323	80.2035	7.06228	49.354	8.03301	223700_at: MND1; meiotic nuclear divisions 1 homolog (S. cerevisiae)	6.73204	7.07484	6.98391	7.03103	6.77744	6.45556	6.51031	6.54982	6.32486	6.14903	6.46107	6.35026	5.47398	5.48393	5.55237	5.93756	chr4q31.3	chr4:154485311-154555508 (+), 100.0, q31.3	Hs.294088	---	NP_115493.1	NM_032117
225363_at	6.52849e-07	0.034242	0.150415	0.00164586	0.039918	0.00177659	0.0022475	PTEN	phosphatase and tensin homolog (mutated in multiple advanced cancers 1)	-1.09288	-1.05127	1.33438	1.03958	1.45832	1.4028	1063.82	54.3057	973.405	18.4054	1011.93	22.7715	1419.54	110.906	225363_at: PTEN; phosphatase and tensin homolog (mutated in multiple advanced cancers 1)	10.0825	9.96772	10.1389	10.0253	9.94721	9.93932	9.88624	9.93403	9.98558	10.0243	9.946	9.97465	10.3092	10.4727	10.5823	10.507	chr10q23.3	chr10:89716399-89718512 (+), 94.51, q23.31	Hs.500466	---	NP_000305.3	NM_000314
208308_s_at	6.5755e-07	0.0359891	0.0138397	2.91777e-05	0.493079	0.000130822	0.000199872	GPI	glucose phosphate isomerase	-1.10397	-1.13341	-1.49488	-1.02666	-1.3541	-1.31893	4543.38	232.816	4115.48	209.988	4008.6	201.677	3039.29	140.509	208308_s_at: GPI; glucose phosphate isomerase	12.0368	12.1933	12.1982	12.164	11.9121	11.9815	12.0506	12.0775	11.9542	11.8777	11.9851	12.0531	11.4938	11.5298	11.6255	11.6243	chr19q13.1	chr19:39548006-39583076 (+), 99.35, q13.11	Hs.466471	---	NP_000166.2	NM_000175
1555274_a_at	6.62576e-07	0.868149	0.746616	0.000449205	0.369563	0.00179065	0.00110646	SELI	selenoprotein I	-1.0073	1.01086	-1.44498	1.01824	-1.43451	-1.46067	834.444	54.0628	828.396	18.1231	843.505	24.8271	577.477	45.3804	1555274_a_at: SELI; selenoprotein I	9.66422	9.63372	9.83632	9.67567	9.71201	9.64771	9.71761	9.69834	9.68101	9.74273	9.68749	9.76792	9.15253	9.01584	9.27998	9.23241	chr2p23.3	chr2:26422539-26467383 (+), 98.91, p23.3	Hs.189073	---	NP_277040.1	NM_033505
239841_at	6.64988e-07	0.0614689	0.224847	0.000689387	0.0375705	0.000626549	0.000134328	---	Transcribed locus	-1.06426	1.05828	-1.45758	1.12628	-1.36957	-1.54252	175.76	4.79766	165.149	7.49641	186.004	12.9756	120.584	8.26497	239841_at: ---; Transcribed locus	7.43988	7.51497	7.43129	7.44213	7.32971	7.46048	7.35498	7.32096	7.54803	7.63647	7.56835	7.39307	6.97393	6.94376	6.96832	6.75893	---	chr7:30509948-30510645 (-), 89.6, p15.1	Hs.660995	---	---	---
1558034_s_at	6.78348e-07	0.0674996	0.052847	1.49118e-05	0.885531	0.000785096	0.000200282	CP	ceruloplasmin (ferroxidase)	-1.17375	-1.16211	-2.02654	1.01002	-1.72656	-1.74385	104.962	8.25747	89.4244	10.014	90.3202	9.02226	51.7935	3.01549	1558034_s_at: CP; ceruloplasmin (ferroxidase)	6.72645	6.56018	6.83947	6.71519	6.49207	6.23097	6.60206	6.57634	6.43506	6.46017	6.37852	6.69361	5.66638	5.60167	5.80115	5.70233	chr3q23-q25	chr3:150407958-150422519 (-), 99.74, q25.1	Hs.558314	---	NP_000087.1	NM_000096
AFFX-HSAC07/X00351_3_at	6.84396e-07	0.0662349	0.0193831	0.000126954	0.092705	0.000567044	0.00248102	ACTB	actin, beta	-1.0311	-1.04808	-1.15322	-1.01646	-1.11843	-1.10032	22524.4	500.533	21844.9	297.012	21491.1	155.596	19531.7	466.353	AFFX-HSAC07/X00351_3_at: ACTB; actin, beta	14.4964	14.4419	14.473	14.4245	14.4186	14.4408	14.404	14.3963	14.4058	14.3855	14.3922	14.3822	14.2221	14.2255	14.2891	14.2762	chr7p15-p12	---	Hs.520640	---	NP_001092.1	NM_001101
200871_s_at	6.97536e-07	0.801439	0.137776	0.0028933	0.00990782	7.89141e-06	8.77244e-06	PSAP	prosaposin (variant Gaucher disease and variant metachromatic leukodystrophy)	1.00517	-1.04097	1.15759	-1.04635	1.15164	1.20502	4997.98	199.8	5023.8	73.6373	4801.25	89.7117	5785.59	76.6613	200871_s_at: PSAP; prosaposin (variant Gaucher disease and variant metachromatic leukodystrophy)	12.2414	12.3685	12.2779	12.2574	12.2712	12.2956	12.2888	12.3221	12.2439	12.2526	12.1912	12.2283	12.4767	12.5185	12.5093	12.4882	chr10q21-q22	chr10:73246063-73281092 (-), 99.42, q22.1	Hs.523004	---	NP_001035930.1; NP_001035931.1; NP_002769.1	NM_001042465; NM_001042466; NM_002778
207183_at	7.04013e-07	0.00646663	0.000929293	0.000868491	0.0824818	0.00235536	0.00433594	GPR19	G protein-coupled receptor 19	-1.17757	-1.28384	-1.97591	-1.09024	-1.67796	-1.53907	133.893	7.43414	113.703	6.35766	104.291	6.26564	67.7627	9.47473	207183_at: GPR19; G protein-coupled receptor 19	6.9591	7.04052	7.13796	7.11541	6.82848	6.71109	6.87585	6.89414	6.66038	6.60091	6.78764	6.76111	5.90506	5.89078	6.2742	6.21716	chr12p12.3	chr12:12705262-12706671 (-), 99.93, p13.1	Hs.657862	---	NP_006134.1	NM_006143
201714_at	7.06101e-07	0.17784	0.422652	0.000485866	0.285485	0.000183494	3.60857e-05	TUBG1	tubulin, gamma 1	-1.08241	-1.04142	-1.51428	1.03936	-1.39899	-1.45406	1363.31	113.969	1259.52	74.7479	1309.09	28.8869	900.301	37.7153	201714_at: TUBG1; tubulin, gamma 1	10.3512	10.5764	10.3991	10.3103	10.181	10.286	10.3366	10.3833	10.3562	10.3342	10.3979	10.3281	9.81052	9.74971	9.79903	9.89404	chr17q21	chr17:38015258-38020771 (+), 99.62, q21.31; chr7:43924805-43926546 (+), 90.75, p13	Hs.279669	---	NP_001061.2; XP_001128981.1	NM_001070; XM_001128981
242601_at	7.18635e-07	0.720977	0.0441856	5.37317e-05	0.0990408	0.000157663	0.000119751	LOC253012	hypothetical protein LOC253012	1.05766	1.36003	3.525	1.28589	3.33283	2.59185	201.981	36.9535	213.627	47.8994	274.701	44.4796	711.983	90.8214	242601_at: LOC253012; hypothetical protein LOC253012	7.76806	7.94341	7.37155	7.4773	7.65357	8.1516	7.50182	7.5511	8.37275	8.04382	8.12648	7.80722	9.63406	9.57255	9.45965	9.19923	chr7q21.3	chr7:92655834-92656398 (-), 94.94, q21.3	Hs.443169	---	NP_001034461.1; NP_937794.1	NM_001039372; NM_198151
224891_at	7.1912e-07	0.361115	0.0157419	0.00456752	0.0118758	0.000335261	9.05188e-07	FOXO3	forkhead box O3	-1.05309	-1.20371	1.29844	-1.14303	1.36737	1.56294	1974.05	160.739	1874.54	106.682	1639.97	50.0259	2563.18	80.5297	224891_at: FOXO3; forkhead box O3	11.0195	10.789	11.0535	10.9111	10.9495	10.8792	10.9004	10.7531	10.6176	10.6759	10.7171	10.7052	11.3124	11.2786	11.3857	11.3162	chr6q21	chr6:109109179-109113081 (+), 91.9, q21; chr17:18509938-18513455 (-), 82.09, p11.2	Hs.220950	---	NP_001446.1; NP_963853.1	NM_001455; NM_201559
225564_at	7.2503e-07	0.48789	0.49701	0.000133445	0.169849	0.000182354	1.92876e-05	SPATA13	spermatogenesis associated 13	1.03664	-1.03317	1.50757	-1.07103	1.45429	1.55759	163.437	11.241	169.425	11.5503	158.189	8.432	246.393	12.1278	225564_at: SPATA13; spermatogenesis associated 13	7.34591	7.38712	7.45293	7.21394	7.51828	7.4369	7.36377	7.28901	7.24117	7.23632	7.3872	7.35119	7.9212	7.99478	8.00602	7.85197	chr13q12.12	chr13:23777163-23779207 (+), 98.79, q12.12	Hs.657121	---	NP_694568.1	NM_153023
219161_s_at	7.30965e-07	0.00613917	0.149534	0.000339093	0.430103	0.00195941	0.000446835	CKLF	chemokine-like factor	-1.084	-1.05517	-1.40602	1.02733	-1.29707	-1.33251	800.669	24.3806	738.626	13.7565	758.809	42.8721	569.458	34.6877	219161_s_at: CKLF; chemokine-like factor	9.70733	9.60733	9.63015	9.63347	9.5073	9.51108	9.52994	9.56573	9.49924	9.51843	9.67789	9.56806	9.0688	9.08527	9.20561	9.24608	chr16q21	chr16:65143972-65157471 (+), 96.08, q21	Hs.15159	---	NP_001035228.1; NP_001035229.1; NP_057410.1; NP_058647.1; NP_857591.1; NP_857592.1	NM_001040138; NM_001040139; NM_016326; NM_016951; NM_181640; NM_181641
222912_at	7.31081e-07	0.323022	0.0188896	7.78164e-05	0.053485	0.000154098	0.000578808	ARRB1	arrestin, beta 1	1.02767	1.09728	1.3603	1.06774	1.32368	1.2397	357.601	14.3251	367.496	11.9326	392.39	16.8943	486.445	23.3831	222912_at: ARRB1; arrestin, beta 1	8.44111	8.46785	8.45152	8.56495	8.47803	8.49335	8.53007	8.58263	8.55965	8.57618	8.69634	8.62843	8.88328	8.85069	8.96692	8.99865	chr11q13	chr11:74654146-74678732 (-), 95.0, q13.4	Hs.503284	ENSG00000137486	NP_004032.2; NP_064647.1	NM_004041; NM_020251
223785_at	7.3189e-07	0.460389	0.605273	0.000206612	0.548491	7.91268e-05	0.000803968	FANCI	Fanconi anemia, complementation group I	-1.06999	-1.04819	-2.10645	1.0208	-1.96866	-2.0096	162.829	23.5697	152.178	10.0565	155.342	0.332751	77.3001	7.97785	223785_at: FANCI; Fanconi anemia, complementation group I	7.29225	7.6222	7.1604	7.27146	7.14634	7.35936	7.2879	7.19545	7.28105	7.27574		7.28113	6.25736	6.464	6.11298	6.23285	chr15q26.1	chr15:87588251-87608879 (+), 78.56, q26.1	Hs.513126	ENSG00000140525	NP_060663.2	NM_018193
201970_s_at	7.34883e-07	0.217805	0.0383219	0.000197317	0.0313135	0.000897376	0.0025021	NASP	nuclear autoantigenic sperm protein (histone-binding)	-1.07666	-1.16347	-1.73655	-1.08063	-1.61291	-1.49256	1488.79	131.325	1382.79	61.0785	1279.61	40.7719	857.326	86.1659	201970_s_at: NASP; nuclear autoantigenic sperm protein (histone-binding)	10.3676	10.6756	10.5203	10.579	10.3853	10.3971	10.4238	10.5231	10.3362	10.2862	10.3789	10.2825	9.56565	9.66789	9.87315	9.84591	chr1p34.1	chr1:45822321-45856503 (+), 98.95, p34.1	Hs.319334	ENSG00000132780	NP_002473.2; NP_689511.2; NP_751896.1	NM_002482; NM_152298; NM_172164
227350_at	7.36236e-07	0.496257	0.0513769	9.69581e-06	0.336455	0.00112332	0.000195142	---	CDNA FLJ11381 fis, clone HEMBA1000501	-1.05537	-1.16043	-2.05756	-1.09955	-1.94961	-1.7731	723.77	54.4782	685.798	98.6722	623.707	59.638	351.762	19.7493	227350_at: ---; CDNA FLJ11381 fis, clone HEMBA1000501	9.54789	9.43584	9.62095	9.38064	9.67357	9.39374	9.40275	9.17245	9.4447	9.28236	9.28661	9.10532	8.41372	8.40732	8.57422	8.43197	---	chr10:96360691-96363652 (+), 48.05, q23.33	Hs.463677	ENSG00000119969	---	---
213843_x_at	7.4179e-07	0.00114013	0.000561934	0.000497092	0.34185	0.00319167	0.00444584	SLC6A8	solute carrier family 6 (neurotransmitter transporter, creatine), member 8	-1.18763	-1.22424	-1.6103	-1.03083	-1.35589	-1.31535	843.887	36.5594	710.563	28.9577	689.315	29.6923	524.056	46.3792	213843_x_at: SLC6A8; solute carrier family 6 (neurotransmitter transporter, creatine), member 8	9.72365	9.80079	9.70448	9.65067	9.41879	9.4431	9.5524	9.47344	9.35873	9.39726	9.45766	9.49842	9.08984	9.03488	8.8442	9.14774	chrXq28	chrX:152607207-152614105 (+), 89.09, q28	Hs.540696	ENSG00000130821	NP_005620.1	NM_005629
229763_at	7.43429e-07	0.861305	0.124687	0.000818525	0.0874002	0.000708915	7.10089e-06	FOXP4	forkhead box P4	1.0073	-1.06464	1.3107	-1.0724	1.3012	1.39542	165.298	9.94712	166.504	9.32006	155.262	2.49028	216.656	6.0887	229763_at: FOXP4; forkhead box P4	7.30617	7.49179	7.34423	7.32594	7.2891	7.45788	7.3302	7.43366	7.24753	7.3038	7.28021	7.28215	7.76432	7.73163	7.72582	7.81358	chr6p21.1	chr6:41677389-41678100 (+), 85.41, p21.1	Hs.131436	---	NP_001012426.1; NP_001012427.1; NP_612466.1	NM_001012426; NM_001012427; NM_138457
208959_s_at	7.4838e-07	0.592236	0.435858	0.00207048	0.0964944	0.000300521	8.4596e-06	TXNDC4	thioredoxin domain containing 4 (endoplasmic reticulum)	1.0149	-1.02093	-1.23112	-1.03614	-1.24947	-1.20588	1636.3	74.1935	1660.68	48.8863	1602.75	3.23727	1329.11	11.2719	208959_s_at: TXNDC4; thioredoxin domain containing 4 (endoplasmic reticulum)	10.6501	10.7692	10.6249	10.6563	10.7397	10.6715	10.6511	10.726	10.6464	10.6492	10.6434		10.3581	10.3821	10.3794	10.3852	chr9q31.1	chr9:101784603-101901115 (-), 94.98, q31.1	Hs.591899	---	NP_055866.1	NM_015051
208821_at	7.53898e-07	0.450419	0.048327	0.000111082	0.346139	0.000229902	0.000635771	SNRPB	small nuclear ribonucleoprotein polypeptides B and B1	-1.02462	-1.0556	-1.34713	-1.03024	-1.31476	-1.27618	2893.56	101.403	2824.05	142.231	2741.17	61.5481	2147.95	107.724	208821_at: SNRPB; small nuclear ribonucleoprotein polypeptides B and B1	11.4675	11.5317	11.4434	11.5493	11.4186	11.3955	11.4779	11.5567	11.4494	11.3735	11.4314	11.4268	11.0384	11.0384	11.0202	11.1727	chr20p13	chr20:2390297-2399465 (-), 98.09, p13	Hs.83753	---	NP_003082.1; NP_937859.1	NM_003091; NM_198216
211429_s_at	7.66026e-07	0.0485836	0.671522	0.00385631	0.22471	0.0038979	0.00237502	SERPINA1	serpin peptidase inhibitor, clade A (alpha-1 antiproteinase, antitrypsin), member 1	-1.03293	-1.00825	1.31159	1.02448	1.35478	1.3224	8297.35	170.457	8032.84	43.7498	8229.48	253.805	10882.7	814.622	211429_s_at: SERPINA1; serpin peptidase inhibitor, clade A (alpha-1 antiproteinase, antitrypsin), member 1	13.0251	13.0391	12.9742	13.0345	12.9714	12.9715	12.9623	12.9816	13.0276	12.9407	13.0137	13.0421	13.2997	13.3276	13.4928	13.5067	chr14q32.1	chr15:63855585-63856741 (+), 50.83, q22.31	Hs.525557	---	NP_000286.3; NP_001002235.1; NP_001002236.1	NM_000295; NM_001002235; NM_001002236
215215_s_at	7.66917e-07	0.00663939	0.0286529	0.000169313	0.173247	0.00108273	0.000645249	LOC81691	exonuclease NEF-sp	-1.21351	-1.13229	-1.79486	1.07173	-1.47907	-1.58517	107.164	6.88968	88.3088	6.30891	94.6434	5.35763	59.7057	5.90965	215215_s_at: LOC81691; exonuclease NEF-sp	6.62641	6.84261	6.78416	6.71248	6.38088	6.46284	6.40001	6.60349	6.64037	6.47277	6.51428	6.62333	5.93055	5.89963	5.69806	6.04915	chr16p12.2	chr16:20733749-20765166 (+), 100.0, p12.2	Hs.177926	ENSG00000005189	NP_112203.1	NM_030941
57703_at	7.6693e-07	0.147666	0.158266	0.00034894	0.795769	0.000242644	0.00112223	SENP5	SUMO1/sentrin specific peptidase 5	1.07402	1.09106	-1.43513	1.01586	-1.54136	-1.56582	148.858	8.86516	159.877	10.1605	162.413	13.7983	103.724	2.55395	57703_at: SENP5; SUMO1/sentrin specific peptidase 5	7.12492	7.21038	7.19827	7.33004	7.27567	7.23876	7.31521	7.44511	7.31914	7.1776	7.39104	7.47038	6.67299	6.67133	6.69408	6.74674	chr3q29	chr3:198134693-198142628 (+), 69.8, q29	Hs.240770	---	NP_689912.1	NM_152699
213508_at	7.67697e-07	0.0136437	0.0286826	0.00407826	0.0975615	0.00323432	0.000264854	C14orf147	chromosome 14 open reading frame 147	-1.0405	-1.1132	1.29897	-1.06987	1.35158	1.44601	589.317	10.7403	566.378	6.05602	529.391	31.3202	765.504	56.0537	213508_at: C14orf147; chromosome 14 open reading frame 147	9.18291	9.24106	9.19536	9.19155	9.12676	9.14635	9.14463	9.1645	9.15923	9.06183	8.97994	8.98433	9.4817	9.51164	9.60318	9.71315	chr14q13.1	chr14:33971750-33972827 (-), 63.17, q13.1	Hs.269909	---	NP_612145.2	NM_138288
224686_x_at	7.76119e-07	0.000373982	0.00240206	0.0216149	0.0250071	0.00231887	0.000188213	LRRC37A2	Leucine rich repeat containing 37, member A2; CDNA clone IMAGE:4902949	-1.07079	-1.13784	1.08326	-1.06261	1.15994	1.23257	1160.89	12.1448	1084.14	15.543	1020.26	32.8552	1257.54	48.7626	224686_x_at: LRRC37A2; Leucine rich repeat containing 37, member A2; CDNA clone IMAGE:4902949	10.1782	10.1735	10.2028	10.1694	10.0749	10.0816	10.0619	10.1106	10.0424	10.0074	9.93034	9.99654	10.2722	10.3727	10.2439	10.2936	chr17q21.32	chr17:40941370-40954576 (+), 92.83, q21.31; chr17:60281285-60289600 (+), 90.12, q24.1; chr17:4094...	Hs.646568; Hs.655037	---	NP_001006608.2	NM_001006607
209443_at	7.86755e-07	0.670174	0.542132	2.78995e-05	0.96004	0.00036762	3.56169e-05	SERPINA5	serpin peptidase inhibitor, clade A (alpha-1 antiproteinase, antitrypsin), member 5	-1.01837	-1.02183	1.42594	-1.0034	1.45214	1.45707	217.722	9.75567	213.794	15.4028	213.071	10.9608	310.459	13.782	209443_at: SERPINA5; serpin peptidase inhibitor, clade A (alpha-1 antiproteinase, antitrypsin), member 5	7.70951	7.76274	7.73377	7.8551	7.58706	7.73908	7.79418	7.82838	7.75294	7.82751	7.69691	7.65772	8.35873	8.20467	8.26151	8.28388	chr14q32.1	chr14:94123433-94129165 (+), 85.99, q32.13	Hs.510334	---	NP_000615.2	NM_000624
206632_s_at	8.15169e-07	0.168278	0.260435	0.000148856	0.785117	0.000815417	0.00029212	APOBEC3B	apolipoprotein B mRNA editing enzyme, catalytic polypeptide-like 3B	-1.08903	-1.07535	-1.76721	1.01273	-1.62273	-1.64338	1661.52	153.907	1525.68	61.905	1545.1	105.96	940.194	95.5239	206632_s_at: APOBEC3B; apolipoprotein B mRNA editing enzyme, catalytic polypeptide-like 3B	10.579	10.7181	10.8685	10.6094	10.5279	10.6543	10.5792	10.5361	10.6882	10.4816	10.6606	10.5333	10.0708	9.76452	9.77495	9.87558	chr22q13.1-q13.2	chr22:37712291-37718729 (+), 96.13, q13.1	Hs.226307	ENSG00000179750	NP_004891.3	NM_004900
214390_s_at	8.2504e-07	0.56701	0.811919	0.000467516	0.362405	0.000731668	0.000786823	BCAT1	branched chain aminotransferase 1, cytosolic	-1.02851	1.00962	-1.65249	1.03841	-1.60669	-1.6684	139.735	9.46554	135.861	8.27287	141.08	6.83793	84.5598	9.52233	214390_s_at: BCAT1; branched chain aminotransferase 1, cytosolic	7.104	7.17567	6.99447	7.22193	7.04173	7.19261	6.99129	7.11037	7.0688	7.23382	7.1346	7.11923	6.29255	6.62542	6.31841	6.34547	chr12pter-q12	chr12:24880647-24993250 (-), 99.59, p12.1	Hs.438993	ENSG00000060982	NP_005495.2	NM_005504
205733_at	8.28899e-07	0.138911	0.0213246	0.000138318	0.0487256	0.000280736	0.00046878	BLM	Bloom syndrome	-1.14249	-1.28798	-2.09791	-1.12735	-1.83627	-1.62884	172.229	21.2796	150.749	8.2902	133.721	10.4537	82.0956	8.3963	205733_at: BLM; Bloom syndrome	7.16499	7.5884	7.40796	7.51664	7.27236	7.22691	7.12566	7.31243	7.20258	7.05297	6.92835	7.05529	6.13115	6.46966	6.36852	6.4436	chr15q26.1	chr15:89061605-89159601 (+), 99.48, q26.1	Hs.169348	ENSG00000197299	NP_000048.1	NM_000057
224836_at	8.3893e-07	0.0254656	0.000517899	0.00708836	0.00436565	0.00123997	7.77321e-05	TP53INP2	tumor protein p53 inducible nuclear protein 2	-1.10067	-1.29501	1.19368	-1.17657	1.31385	1.54584	795.715	40.2209	722.934	26.7029	614.445	34.999	949.831	63.536	224836_at: TP53INP2; tumor protein p53 inducible nuclear protein 2	9.64497	9.72012	9.63222	9.54156	9.47376	9.56176	9.51415	9.43826	9.2106	9.36152	9.18111	9.29237	9.89551	9.75488	9.98965	9.91616	chr20q11.22	chr20:32755803-32764904 (+), 94.28, q11.22	Hs.516994	---	NP_067025.1	NM_021202
232707_at	8.44175e-07	0.137023	0.301369	0.000174051	0.0186017	0.000470604	6.37022e-05	ISX	intestine-specific homeobox	1.05386	-1.04021	1.34554	-1.09623	1.27677	1.39964	458.634	24.2372	483.336	14.0381	440.907	20.2	617.112	30.835	232707_at: ISX; intestine-specific homeobox	8.80823	8.94623	8.77323	8.83121	8.88426	8.90796	8.89669	8.97682	8.71134	8.81429	8.74826	8.85889	9.33744	9.32282	9.21204	9.19984	chr22q12.3	chr22:33792129-33813378 (+), 88.51, q12.3	Hs.567637	---	NP_001008494.1	NM_001008494
207746_at	8.49859e-07	0.00441892	0.0117682	2.44207e-05	0.836925	0.000227176	0.000891868	POLQ	polymerase (DNA directed), theta	-1.33344	-1.34956	-2.29337	-1.01209	-1.71989	-1.69934	139.972	13.7746	104.971	7.72379	103.717	12.8941	61.0335	6.31787	207746_at: POLQ; polymerase (DNA directed), theta	7.17303	7.2835	6.94174	7.09645	6.6283	6.85587	6.71568	6.64415	6.76884	6.41504	6.84677	6.71949	5.92586	6.11726	5.90219	5.75797	chr3q13.33	chr3:122709572-122712055 (-), 52.04, q13.33	Hs.241517	---	NP_955452.3	NM_199420
219194_at	8.51328e-07	0.00703208	0.00372217	0.00145137	0.712106	0.000116118	9.40596e-05	SEMA4G	sema domain, immunoglobulin domain (Ig), transmembrane domain (TM) and short cytoplasmic domain, (semaphorin) 4G	-1.11633	-1.12849	1.19104	-1.01089	1.3296	1.34408	1360.76	49.2096	1218.96	50.1373	1205.82	45.4682	1620.72	78.9856	219194_at: SEMA4G; sema domain, immunoglobulin domain (Ig), transmembrane domain (TM) and short cytoplasmic domain, (semaphorin) 4G	10.407	10.455	10.4397	10.3362	10.2532	10.332	10.2166	10.2003	10.2158	10.2628	10.1684	10.293	10.6399	10.605	10.638	10.7618	chr10q24.31	chr10:102734170-102735362 (+), 96.91, q24.31	Hs.591923	ENSG00000095539	NP_060363.2	NM_017893
202540_s_at	8.53217e-07	0.898312	0.00212329	0.000244285	0.000631945	0.000291389	0.0180068	HMGCR	3-hydroxy-3-methylglutaryl-Coenzyme A reductase	1.0035	-1.25371	-1.41733	-1.25811	-1.4223	-1.13051	2344.61	152.166	2352.83	60.9216	1870.13	89.3668	1654.25	93.3026	202540_s_at: HMGCR; 3-hydroxy-3-methylglutaryl-Coenzyme A reductase	11.2581	11.0512	11.2497	11.212	11.2375	11.2254	11.1761	11.1603	10.8861	10.9144	10.9067	10.7634	10.7352	10.5718	10.6954	10.7584	chr5q13.3-q14	chr5:74668854-74693681 (+), 99.71, q13.3	Hs.643495	ENSG00000113161	NP_000850.1	NM_000859
208934_s_at	8.56206e-07	0.421177	0.0742859	0.00161799	0.0538824	0.000298437	8.59499e-05	LGALS8	lectin, galactoside-binding, soluble, 8 (galectin 8)	-1.021	1.05251	-1.33238	1.07462	-1.30497	-1.40234	614.696	1.59172	602.05	27.4421	646.972	24.3413	461.353	24.1036	208934_s_at: LGALS8; lectin, galactoside-binding, soluble, 8 (galectin 8)	9.26178		9.26803	9.26136	9.29048	9.2585	9.13634	9.24503	9.33839	9.4007	9.2676	9.34047	8.84957	8.92689	8.87178	8.74466	chr1q42-q43	chr1:234755967-234778146 (+), 99.81, q43	Hs.4082	ENSG00000116977	NP_006490.3; NP_963837.1; NP_963838.1; NP_963839.1	NM_006499; NM_201543; NM_201544; NM_201545
204573_at	8.56639e-07	0.447837	0.331588	0.000110849	0.139848	0.000481373	0.000169689	CROT	carnitine O-octanoyltransferase	1.02957	-1.06038	1.56248	-1.09174	1.51761	1.65682	204.332	13.7069	210.374	6.40087	192.697	17.5638	319.265	23.3446	204573_at: CROT; carnitine O-octanoyltransferase	7.68364	7.57435	7.79912	7.63242	7.68524	7.72558	7.77418	7.68026	7.71044	7.48757	7.68764	7.45707	8.18717	8.28052	8.3617	8.4334	chr7q21.1	chr7:86813587-86867046 (+), 88.8, q21.12	Hs.125039	---	NP_066974.2	NM_021151
48825_at	8.57874e-07	0.359073	0.00612666	0.000973504	0.0576963	0.000885431	2.50592e-05	ING4	inhibitor of growth family, member 4	-1.03575	-1.14373	1.26873	-1.10425	1.3141	1.4511	486.625	7.21507	469.827	31.6236	425.47	18.7328	617.398	28.5404	48825_at: ING4; inhibitor of growth family, member 4	8.92938	8.93449	8.89608	8.94623	8.85733	8.75387	8.8935	8.98941	8.77865	8.74598	8.76597	8.63675	9.19736	9.28652	9.2396	9.35215	chr12p13.31	chr12:6630018-6642545 (-), 92.97, p13.31	Hs.524210	ENSG00000111653	NP_057246.2	NM_016162
202105_at	8.59926e-07	0.126104	0.0221144	0.00147942	0.415414	0.000480924	0.00051309	IGBP1	immunoglobulin (CD79A) binding protein 1	-1.04062	-1.06157	1.24222	-1.02013	1.29268	1.3187	1849.36	50.8743	1777.17	62.8914	1742.1	48.0098	2297.32	125.65	202105_at: IGBP1; immunoglobulin (CD79A) binding protein 1	10.8528	10.8233	10.8257	10.9079	10.7395	10.7705	10.8121	10.8567	10.7976	10.7072	10.778	10.782	11.0805	11.1128	11.2361	11.2271	chrXq13.1-q13.3	chrX:69270515-69302850 (+), 99.92, q13.1	Hs.496267	---	NP_001542.1	NM_001551
219978_s_at	8.61093e-07	0.500475	0.0365746	0.000545234	0.0194639	4.21808e-05	0.00026719	NUSAP1	nucleolar and spindle associated protein 1	-1.04287	-1.18173	-1.62455	-1.13315	-1.55776	-1.37472	618.148	63.1116	592.735	16.5528	523.088	32.4117	380.505	19.5425	219978_s_at: NUSAP1; nucleolar and spindle associated protein 1	9.16986	9.46787	9.16155	9.26638	9.15222	9.214	9.23904	9.23801	9.11846	8.92296	8.98757	9.08627	8.64804	8.58727	8.57812	8.46785	chr15q15.1	chr15:39412369-39437700 (+), 98.15, q15.1	Hs.615092	ENSG00000137804	NP_057443.1; NP_060924.4	NM_016359; NM_018454
232628_at	8.67879e-07	0.000565639	0.58154	0.5936	0.000552289	0.00232743	0.361404	---	CDNA FLJ13464 fis, clone PLACE1003478	-4.59126	-1.09187	1.1566	4.20497	5.31026	1.26285	742.735	159.375	161.771	6.55616	680.244	137.291	859.048	317.53	232628_at: ---; CDNA FLJ13464 fis, clone PLACE1003478	9.46823	9.13676	9.89053	9.5518	7.35205	7.25176	7.38986	7.35396	9.71276	9.53995	9.23526	9.06272	9.4097	9.21216	10.3509	9.74309	---	chr4:89910854-89914006 (-), 57.18, q22.1	Hs.670477	---	---	---
203232_s_at	8.7065e-07	0.336276	0.0132276	0.000429967	0.03431	0.000253914	6.38945e-05	ATXN1	ataxin 1	-1.05623	-1.24217	1.56475	-1.17605	1.65274	1.94369	161.32	12.6664	152.732	10.1907	129.869	12.3203	252.426	23.4597	203232_s_at: ATXN1; ataxin 1	7.43394	7.20465	7.41946	7.26364	7.36783	7.29066	7.15385	7.19753	7.1351	7.13231	6.87233	6.92432	7.9657	7.7828	8.06503	8.08586	chr6p23	chr6:16407322-16869666 (-), 98.12, p22.3	Hs.434961	---	NP_000323.2	NM_000332
212660_at	8.72368e-07	0.707501	0.611528	0.000169766	0.916422	0.000115321	3.04694e-05	PHF15	PHD finger protein 15	1.01441	1.01753	1.36639	1.00307	1.34698	1.34285	810.288	44.1727	821.967	40.5112	824.489	31.685	1107.17	39.666	212660_at: PHF15; PHD finger protein 15	9.70783	9.74468	9.57636	9.61386	9.67024	9.70379	9.59063	9.7618	9.75914	9.62917	9.66448	9.69347	10.042	10.168	10.1188	10.119	chr5q31.1	chr5:133899465-133946816 (+), 99.19, q31.1	Hs.483419	---	NP_056103.4	NM_015288
201330_at	8.73367e-07	0.783784	0.144912	0.000747845	0.0961947	4.56906e-05	1.36139e-05	RARS	arginyl-tRNA synthetase	1.00611	1.03809	-1.17773	1.03179	-1.18493	-1.2226	1698.67	63.4208	1709.05	40.3309	1763.38	38.013	1442.32	32.8173	201330_at: RARS; arginyl-tRNA synthetase	10.7155	10.7692	10.6585	10.7745	10.7874	10.7149	10.7171	10.7354	10.7547	10.7653	10.7913	10.8242	10.4775	10.4651	10.4934	10.5396	chr5q35.1	chr5:167846068-167878863 (+), 94.48, q35.1	Hs.654907	---	NP_002878.2	NM_002887
201289_at	8.77599e-07	0.0314909	0.0591458	0.00213763	0.00641582	0.00135578	0.00304883	CYR61	cysteine-rich, angiogenic inducer, 61	1.13129	-1.1544	-2.06158	-1.30595	-2.33223	-1.78585	299.326	19.3307	338.624	20.0642	259.292	25.4716	145.193	24.6981	201289_at: CYR61; cysteine-rich, angiogenic inducer, 61	8.30969	8.29209	8.17864	8.11277	8.48574	8.45324	8.29259	8.37489	7.80887	8.01289	8.08508	8.14509	7.38521	7.20152	7.28702	6.78441	chr1p31-p22	chr1:85819175-85821974 (+), 99.84, p22.3	Hs.8867	ENSG00000142871	NP_001545.2	NM_001554
39249_at	8.77865e-07	0.0569937	0.00455367	5.50707e-05	0.0383503	0.000184532	0.00162026	AQP3	aquaporin 3 (Gill blood group)	1.07454	1.18573	1.48384	1.10348	1.38091	1.25141	153.195	6.98531	164.614	6.64303	181.649	10.7372	227.317	13.2009	39249_at: AQP3; aquaporin 3 (Gill blood group)	7.32408	7.27884	7.16586	7.26355	7.30616	7.35365	7.44254	7.34596	7.5953	7.43659	7.55544	7.42515	7.72963	7.80966	7.83564	7.93206	chr9p13	chr9:33431533-33437571 (-), 80.61, p13.3	Hs.234642	ENSG00000165272	NP_004916.1	NM_004925
203578_s_at	8.78056e-07	0.155091	0.767223	4.49129e-05	0.244391	0.000139516	0.000381119	SLC7A6	solute carrier family 7 (cationic amino acid transporter, y+ system), member 6	-1.07158	1.02612	-1.77439	1.09957	-1.65586	-1.82073	175.793	12.0143	164.05	8.16702	180.384	21.6174	99.0722	8.17205	203578_s_at: SLC7A6; solute carrier family 7 (cationic amino acid transporter, y+ system), member 6	7.43948	7.59008	7.43167	7.35984	7.45987	7.30796	7.31647	7.34245	7.62382	7.63413	7.42586	7.26384	6.52109	6.66071	6.54778	6.7776	chr16q22.1	chr16:66857994-66893223 (+), 95.04, q22.1	Hs.334848	ENSG00000103064	NP_001070253.1; NP_003974.3	NM_001076785; NM_003983
201383_s_at	8.8699e-07	0.00419096	0.000520393	0.0140859	0.0314253	0.00173736	0.000215142	LOC727732; NBR1	neighbor of BRCA1 gene 1; similar to neighbor of BRCA1 gene 1	-1.08354	-1.13353	1.08804	-1.04613	1.17894	1.23332	821.608	21.9609	758.259	10.2919	724.825	18.7323	893.943	34.9014	201383_s_at: LOC727732; NBR1; neighbor of BRCA1 gene 1; similar to neighbor of BRCA1 gene 1	9.65146	9.73485	9.68498	9.65641	9.58561	9.55798	9.54297	9.57923	9.51248	9.53581	9.44766	9.50855	9.75967	9.88088	9.80589	9.76646	chr17q21.31	chr17_random:460666-480852 (+), 74.15 //; chr17:38576023-38719232 (+), 98.08, q21.31	Hs.277721	ENSG00000188554	NP_005890.2; NP_114064.1; NP_114068.1; XP_001124650.1; XP_001124651.1; XP_001124827.1; XP_0011248...	NM_005899; NM_031858; NM_031862; XM_001124650; XM_001124651; XM_001124827; XM_001124828; XM_00112...
202688_at	8.9658e-07	0.46457	0.0956019	0.000619589	0.0984091	0.000165779	0.00011472	TNFSF10	tumor necrosis factor (ligand) superfamily, member 10	-1.09029	-1.23727	2.12175	-1.13481	2.31333	2.62518	195.827	32.4001	179.61	17.1745	158.274	13.2008	415.496	61.3189	202688_at: TNFSF10; tumor necrosis factor (ligand) superfamily, member 10	7.75837	7.81562	7.55461	7.26206	7.5129	7.6413	7.47794	7.30263	7.43433	7.36352	7.16054	7.25156	8.49278	8.54388	8.94621	8.76577	chr3q26	chr3:173706158-173723955 (-), 81.91, q26.31	Hs.478275	---	NP_003801.1	NM_003810
220840_s_at	9.05487e-07	0.0198314	0.011521	5.9845e-05	0.614286	0.0003123	0.000424608	C1orf112	chromosome 1 open reading frame 112	-1.17118	-1.1984	-1.73757	-1.02323	-1.4836	-1.44992	184.642	14.363	157.654	9.85762	154.074	9.35107	106.264	8.72784	220840_s_at: C1orf112; chromosome 1 open reading frame 112	7.41051	7.66796	7.47246	7.5505	7.25348	7.24485	7.2666	7.42938	7.34662	7.14988	7.24351	7.32179	6.62092	6.69522	6.70396	6.89185	chr1q24.2	chr1:168030843-168088850 (+), 99.45, q24.2	Hs.443551	ENSG00000000460	NP_060656.2	NM_018186
222421_at	9.06684e-07	0.0864685	0.0125467	0.00100644	0.0828554	0.000824545	0.000126372	UBE2H	ubiquitin-conjugating enzyme E2H (UBC8 homolog, yeast)	-1.06521	-1.13916	1.30695	-1.06942	1.39219	1.48883	474.343	24.1843	445.303	12.8532	416.397	22.7098	619.944	41.701	222421_at: UBE2H; ubiquitin-conjugating enzyme E2H (UBC8 homolog, yeast)	8.90054	8.84642	8.98551	8.82113	8.74973	8.80661	8.78686	8.84957	8.61947	8.72321	8.65977	8.79843	9.23284	9.15391	9.35581	9.35149	chr7q32	chr7:129257807-129380029 (-), 96.93, q32.2	Hs.643548	---	NP_003335.1; NP_874356.1	NM_003344; NM_182697
220987_s_at	9.08477e-07	0.0237515	0.00642217	0.00494751	0.00113134	0.00113455	0.00879639	C11orf17; NUAK2	chromosome 11 open reading frame 17; NUAK family, SNF1-like kinase, 2	1.09289	-1.09033	-1.44127	-1.19161	-1.57515	-1.32186	429.374	7.50139	469.259	21.2179	393.803	12.6693	297.915	30.7311	220987_s_at: C11orf17; NUAK2; chromosome 11 open reading frame 17; NUAK family, SNF1-like kinase, 2	8.72491	8.75594	8.77687	8.72599	8.78892	8.86108	8.94422	8.89829	8.56024	8.6353	8.61556	8.67196	8.05152	8.12078	8.32354	8.35597	chr11p15.3; chr1q32.1	chr1:203537815-203557506 (-), 89.43, q32.1	Hs.131180	---	NP_065693.2; NP_112214.1; NP_878904.2	NM_020642; NM_030952; NM_182901
230782_at	9.10206e-07	0.31172	0.619624	0.000380773	0.237944	0.000340036	0.000165299	LOC653381	similar to Sorbitol dehydrogenase (L-iditol 2-dehydrogenase)	1.07948	-1.0383	2.30058	-1.12082	2.13119	2.38869	64.4355	5.13506	69.5569	7.85396	62.0587	8.66981	148.239	21.9769	230782_at: LOC653381; similar to Sorbitol dehydrogenase (L-iditol 2-dehydrogenase)	6.01667	6.1604	5.94393	5.90477	5.99576	6.34143	6.08191	6.03534	6.13237	6.10736	5.78256	5.7574	6.9069	7.16323	7.30885	7.4184	chr15q21.1	chr15:43155193-43156662 (+), 46.36, q21.1; chr15:42902906-42904375 (-), 46.64, q21.1	Hs.446700	---	XP_944224.2	XM_939131; XR_017364
215001_s_at	9.13626e-07	0.319869	0.38389	0.000471702	0.0507494	0.00099944	0.00126454	GLUL	glutamate-ammonia ligase (glutamine synthetase)	1.03656	-1.02828	1.39865	-1.06588	1.34932	1.43821	3104.25	157.933	3217.75	135.333	3018.86	62.9598	4341.77	314.503	215001_s_at: GLUL; glutamate-ammonia ligase (glutamine synthetase)	11.6762	11.5036	11.6319	11.5827	11.656	11.7137	11.6669	11.5669	11.5234	11.5843	11.5846	11.546	12.1235	11.9539	12.1994	12.048	chr1q31	chr1:180618652-180624925 (-), 95.55, q25.3	Hs.518525	---	NP_001028216.1; NP_001028228.1; NP_002056.2	NM_001033044; NM_001033056; NM_002065
200807_s_at	9.1715e-07	0.683482	0.462999	0.000442245	0.14426	1.67924e-05	8.26824e-05	HSPD1	heat shock 60kDa protein 1 (chaperonin)	1.00718	-1.01488	-1.15916	-1.02217	-1.16749	-1.14217	13526.5	408.213	13623.6	209.038	13328.2	278.332	11669.2	216.578	200807_s_at: HSPD1; heat shock 60kDa protein 1 (chaperonin)	13.6624	13.7344	13.728	13.7672	13.7259	13.7159	13.7272	13.7658	13.7354	13.6859	13.7177	13.6688	13.4956	13.5031	13.5495	13.4927	chr2q33.1	chr12:55191027-55193230 (+), 96.05, q13.2; chr4:145986213-145988413 (+), 92.51, q31.22; chr5:2191...	Hs.632539	ENSG00000144381	NP_002147.2; NP_955472.1	NM_002156; NM_199440
222744_s_at	9.20068e-07	0.236306	0.274328	0.000106396	0.975225	0.000120425	0.000121156	TMLHE	trimethyllysine hydroxylase, epsilon	-1.0405	-1.03939	-1.3496	1.00107	-1.29707	-1.29846	178.61	8.78787	171.658	5.30151	171.841	6.95806	132.343	5.70979	222744_s_at: TMLHE; trimethyllysine hydroxylase, epsilon	7.41833	7.54127	7.41737	7.54046	7.35708	7.45786	7.44492	7.43162	7.39922	7.36881	7.42449	7.50372	7.10939	6.96521	7.03416	7.07971	chrXq28	chrX:154231257-154233709 (+), 46.86, q28; chrX:154372902-154495791 (-), 86.28, q28	Hs.133321	---	NP_060666.1	NM_018196
222494_at	9.22512e-07	0.251399	0.0193912	0.000102685	0.049619	0.000110555	0.000783481	FOXN3	forkhead box N3	-1.04485	-1.1925	1.33044	-1.1413	1.39011	1.58654	300.901	13.8394	287.984	15.2485	252.328	22.4861	400.329	13.2663	222494_at: FOXN3; forkhead box N3	8.30729	8.21591	8.14937	8.2554	8.27765	8.14125	8.14623	8.10834	8.02208	8.12681	7.92156	7.82904	8.61401	8.60758	8.71095	8.64528	chr14q31.3	chr1:110638273-110641227 (+), 85.14, p13.3; chr14:88692273-88694769 (-), 87.99, q31.3; chr18:5594...	Hs.434286	---	NP_001078940.1; NP_005188.2	NM_001085471; NM_005197
212277_at	9.36993e-07	0.00589769	0.000102473	0.0248658	0.000416286	0.00580191	0.00144955	MTMR4	myotubularin related protein 4	-1.126	-1.31434	1.20751	-1.16726	1.35965	1.58707	853.202	37.3276	757.73	23.881	649.15	20.2411	1030.25	99.1515	212277_at: MTMR4; myotubularin related protein 4	9.79403	9.78216	9.70581	9.66081	9.52005	9.62472	9.54297	9.57229	9.40112	9.35112	9.30267	9.31265	9.81286	9.98201	10.136	10.0836	chr17q22-q23	chr17:53921896-53948979 (-), 96.48, q22	Hs.514373	---	NP_004678.2	NM_004687
203744_at	9.37216e-07	0.445628	0.757481	5.28474e-05	0.442137	0.000270088	0.000471706	HMGB3	high-mobility group box 3	-1.0128	1.00961	-1.23895	1.02254	-1.22329	-1.25086	898.712	24.0999	887.35	11.6857	907.352	44.1532	725.382	22.6923	203744_at: HMGB3; high-mobility group box 3	9.76703	9.85418	9.79339	9.83071	9.77826	9.81381	9.80497	9.77602	9.77072	9.78415	9.81911	9.92309	9.55435	9.52488	9.46259	9.46647	chrXq28	chr1:162592540-162594081 (+), 87.02, q23.3; chrX:149902426-149907992 (+), 95.84, q28	Hs.19114	---	NP_005333.2	NM_005342
243582_at	9.4294e-07	0.465672	0.96094	0.000363197	0.538233	6.78792e-06	0.000706797	SH3RF2	SH3 domain containing ring finger 2	-1.04414	-1.00273	1.6238	1.0413	1.69548	1.62824	901.599	82.599	863.483	45.79	899.146	89.5993	1464.02	66.2271	243582_at: SH3RF2; SH3 domain containing ring finger 2	9.8227	9.98876	9.74043	9.69588	9.77318	9.83537	9.64942	9.75196	9.94621	9.91173	9.72165	9.64839	10.5516	10.5776	10.4279	10.5013	chr5q32	chr5:145441117-145441527 (+), 93.39, q32	Hs.443728	---	NP_689763.2	NM_152550
228479_at	9.44565e-07	0.600962	0.0409634	0.000427763	0.0941902	0.000300588	0.000347361	---	Transcribed locus	-1.01893	-1.08002	1.3069	-1.05996	1.33163	1.41148	492.188	24.0638	483.044	23.496	455.719	11.3528	643.238	36.6516	228479_at: ---; Transcribed locus	8.90789	9.045	8.90207	8.91229	8.94284	8.99962	8.86938	8.84712	8.88388	8.82363	8.80591	8.81326	9.22343	9.3152	9.34861	9.42253	---	chr1:177593686-177594438 (+), 86.05, q25.2	Hs.445588	---	---	---
222500_at	9.47918e-07	0.578672	0.646073	0.000140086	0.812621	0.000171873	0.000169088	PPIL1	peptidylprolyl isomerase (cyclophilin)-like 1	1.01917	1.01122	-1.30127	-1.00787	-1.32622	-1.31587	657.766	24.9684	670.376	34.2303	665.145	17.9636	505.48	22.7472	222500_at: PPIL1; peptidylprolyl isomerase (cyclophilin)-like 1	9.28487	9.41745	9.36678	9.37346	9.49114	9.34367	9.38216	9.33283	9.38336	9.32114	9.39123	9.41277	9.00375	8.88406	9.03493	8.99879	chr6p21.1	chr6:36930585-36950730 (-), 98.83, p21.2	Hs.27693	---	NP_057143.1	NM_016059
226684_at	9.54633e-07	0.768001	0.603778	0.00034594	0.954138	0.000281605	0.000995223	C14orf103	chromosome 14 open reading frame 103	-1.01362	-1.01809	1.51699	-1.00441	1.53765	1.54444	175.88	9.57939	173.518	13.2623	172.755	4.60673	266.81	22.7355	226684_at: C14orf103; chromosome 14 open reading frame 103	7.52514	7.51486	7.43167	7.35562	7.55531	7.50279	7.35151	7.33354	7.48801	7.40314	7.42234	7.41534	7.98453	8.21772	8.07464	7.94647	chr14q32.2	chr14:95817347-95819063 (-), 98.67, q32.2	Hs.168241	---	NP_060506.5	NM_018036
211963_s_at	9.57214e-07	0.397284	0.794559	0.0018231	0.328009	0.000966049	0.00198446	ARPC5	actin related protein 2/3 complex, subunit 5, 16kDa	-1.00964	1.00154	-1.12482	1.0112	-1.11408	-1.12656	2351.38	20.2059	2328.93	43.6448	2355.01	17.5489	2090.44	57.0805	211963_s_at: ARPC5; actin related protein 2/3 complex, subunit 5, 16kDa	11.191	11.204	11.1875	11.2145	11.2003	11.167	11.1584	11.2154	11.2141	11.1879	11.2013	11.2026	10.9949	11.0805	11.0027	11.0388	chr1q25.3	chr1:181861960-181871643 (-), 93.21, q25.3	Hs.518609	ENSG00000162704	NP_005708.1	NM_005717
223269_at	9.5961e-07	0.113135	0.0416888	0.000311709	0.00389959	0.00118043	2.16187e-05	POLR3GL	polymerase (RNA) III (DNA directed) polypeptide G (32kD)-like	1.06683	-1.08432	1.28284	-1.15678	1.20248	1.39101	187.354	9.45506	199.874	9.61698	172.785	4.79639	240.345	9.55694	223269_at: POLR3GL; polymerase (RNA) III (DNA directed) polypeptide G (32kD)-like	7.63127	7.5167	7.46459	7.58042	7.5556	7.6266	7.66244	7.72212	7.48096	7.39886	7.44926	7.40059	7.86387	7.86654	7.91712	7.98495	chr1q21.1	chr1:144167592-144181744 (-), 91.02, q21.1	Hs.591456	---	NP_115681.1	NM_032305
1555004_a_at	9.71825e-07	0.259364	0.110795	0.000467318	0.335771	1.06037e-05	0.000248496	RBL1	retinoblastoma-like 1 (p107)	-1.12857	-1.21196	-2.30902	-1.0739	-2.04598	-1.90519	136.982	21.397	121.377	8.53021	113.025	13.1224	59.3249	4.76557	1555004_a_at: RBL1; retinoblastoma-like 1 (p107)	6.95227	7.28377	6.82999	7.27147	7.00595	6.97899	6.77297	6.92444	6.9619	6.78603	6.57926	6.92432	5.80594	5.8521	6.05271	5.83817	chr20q11.2	chr20:35065390-35157806 (-), 97.64, q11.23	Hs.207745	---	NP_002886.2; NP_899662.1	NM_002895; NM_183404
229349_at	9.78769e-07	0.0167614	0.1108	0.000673167	0.168445	0.00434101	0.000976016	LIN28B	lin-28 homolog B (C. elegans)	-1.086	-1.04885	-1.4581	1.03542	-1.34263	-1.39019	385.217	13.0839	354.711	0.909585	367.275	14.1124	264.191	20.0344	229349_at: LIN28B; lin-28 homolog B (C. elegans)	8.61133	8.52482	8.63982	8.57963	8.47476	8.46836	8.46836		8.59691	8.48475	8.52083	8.47723	7.99761	7.91386	8.16514	8.09264	chr6q21	chr6:105636632-105637899 (+), 97.68, q21; chr7:49516070-49517328 (-), 91.97, p12.3	Hs.23616	---	NP_001004317.1	NM_001004317
201818_at	9.81286e-07	0.511958	0.0322972	0.00177131	0.00225997	7.01002e-06	4.5844e-05	AYTL2	acyltransferase like 2	-1.04489	-1.206	-1.57439	-1.15418	-1.50674	-1.30546	164.321	17.7548	157.261	6.60771	136.253	5.0265	104.371	3.57653	201818_at: AYTL2; acyltransferase like 2	7.22535	7.56914	7.33729	7.28565	7.26188	7.30999	7.23806	7.37435	7.01344	7.10322	7.10029	7.14065	6.64352	6.68771	6.73352	6.75503	chr5p15.33	chr5:1514543-1534092 (-), 99.07, p15.33	Hs.368853	---	NP_079106.3	NM_024830
200924_s_at	9.98015e-07	0.62844	0.219759	0.000414919	0.0349351	0.000604632	0.00208963	SLC3A2	solute carrier family 3 (activators of dibasic and neutral amino acid transport), member 2	1.01535	-1.04269	-1.37051	-1.0587	-1.39154	-1.31439	1212.65	63.453	1231.27	40.8349	1163	27.236	884.82	59.4151	200924_s_at: SLC3A2; solute carrier family 3 (activators of dibasic and neutral amino acid transport), member 2	10.2596	10.3398	10.17	10.2006	10.2367	10.3127	10.2132	10.2987	10.1539	10.1685	10.18	10.231	9.85322	9.88171	9.67426	9.73794	chr11q13	chr11:62404943-62412873 (+), 98.07, q12.3	Hs.502769	---	NP_001012679.1; NP_001012680.1; NP_001012681.1; NP_001012682.1; NP_001013269.1; NP_002385.3	NM_001012661; NM_001012662; NM_001012663; NM_001012664; NM_001013251; NM_002394
204531_s_at	1.00066e-06	0.127604	0.00617479	8.51865e-05	0.0989698	0.000344918	0.00240647	BRCA1	breast cancer 1, early onset	-1.15403	-1.3461	-2.22461	-1.16643	-1.92769	-1.65264	344.967	34.2496	298.923	39.8995	256.272	10.5307	155.068	19.4906	204531_s_at: BRCA1; breast cancer 1, early onset	8.22511	8.5385	8.5339	8.40157	8.1603	8.47811	8.17178	8.04794	8.02314	7.97646	8.07014	7.93273	7.29849	7.4787	7.26393	7.03111	chr17q21	chr17:38449843-38530657 (-), 92.55, q21.31	Hs.194143	---	NP_009225.1; NP_009226.1; NP_009227.1; NP_009228.1; NP_009229.1; NP_009230.1; NP_009231.1; NP_009...	NM_007294; NM_007295; NM_007296; NM_007297; NM_007298; NM_007299; NM_007300; NM_007302; NM_007303...
212158_at	1.00366e-06	0.0139353	0.0298724	0.00466887	0.263294	0.00332717	0.000713759	SDC2	syndecan 2	-1.0762	-1.12676	1.47796	-1.04698	1.59057	1.6653	697.199	23.425	647.837	14.5592	618.765	43.5478	1030.43	117.009	212158_at: SDC2; syndecan 2	9.49889	9.47237	9.40613	9.40189	9.36709	9.3646	9.29968	9.32549	9.41609	9.24028	9.19821	9.22812	9.80288	9.92793	10.1216	10.1552	chr8q22-q23	chr8:97575071-97693337 (+), 97.3, q22.1	Hs.1501	---	NP_002989.2	NM_002998
204304_s_at	1.0137e-06	0.267947	0.999081	0.00142264	0.264995	0.00112292	0.00144479	PROM1	prominin 1	-1.03262	1.00002	1.39718	1.03263	1.44275	1.39715	2902.61	112.691	2810.93	97.9348	2902.66	110.622	4055.46	336.272	204304_s_at: PROM1; prominin 1	11.4426	11.4838	11.5074	11.5755	11.4778	11.4759	11.4908	11.3801	11.5532	11.4675	11.5453	11.4436	11.8559	11.9338	12.1346	12.0035	chr4p15.32	chr4:15578954-15686664 (-), 99.92, p15.32	Hs.614734	ENSG00000007062	NP_006008.1	NM_006017
203972_s_at	1.01652e-06	0.634824	0.9809	0.000418144	0.48629	0.00089665	0.00104386	PEX3	peroxisomal biogenesis factor 3	-1.01506	1.00007	-1.34911	1.01513	-1.32909	-1.34921	1008.56	48.2131	993.59	31.7291	1008.63	25.8405	747.571	48.3232	203972_s_at: PEX3; peroxisomal biogenesis factor 3	9.98834	10.0605	9.89306	9.96549	10.0147	9.96079	9.94443	9.90386	10.0282	9.95774	9.94472	9.9807	9.46828	9.46759	9.58321	9.65623	chr6q23-q24	chr6:143813726-143852196 (+), 98.6, q24.2	Hs.7277	ENSG00000034693	NP_003621.1	NM_003630
225943_at	1.0194e-06	0.106641	0.0598821	0.00415287	8.3145e-05	0.000268948	2.1376e-06	NLN	neurolysin (metallopeptidase M3 family)	-1.06825	1.08432	-1.20788	1.15832	-1.13071	-1.30973	340.006	19.8117	318.284	7.44987	368.676	7.2932	281.49	6.36322	225943_at: NLN; neurolysin (metallopeptidase M3 family)	8.39976	8.51614	8.40196	8.31252	8.31223	8.28423	8.36113	8.29792	8.553	8.54345	8.48893	8.51861	8.1145	8.13026	8.18404	8.11788	chr5q12.3	chr5:65053797-65158495 (+), 84.84, q12.3	Hs.247460	---	NP_065777.1	NM_020726
226530_at	1.02169e-06	0.481928	0.0671781	0.000390448	0.165696	0.000150624	0.000143376	BMF	Bcl2 modifying factor	-1.02311	-1.09845	1.36178	-1.07363	1.39325	1.49584	275.844	6.92049	269.612	15.556	251.122	17.8607	375.639	20.2992	226530_at: BMF; Bcl2 modifying factor	8.06687	8.10182	8.15461	8.10618	8.00626	8.05899	8.03594	8.19079	7.85462	7.96105	7.96007	8.10241	8.451	8.53052	8.62976	8.59514	chr15q14	chr15:38167382-38185941 (-), 92.52, q15.1	Hs.591104	---	NP_001003940.1; NP_001003942.1; NP_001003943.1; NP_277038.1	NM_001003940; NM_001003942; NM_001003943; NM_033503
208771_s_at	1.03426e-06	0.883209	0.883496	0.00062875	0.982118	2.36681e-05	6.57679e-05	LTA4H	leukotriene A4 hydrolase	-1.00304	-1.00322	1.15808	-1.00018	1.16159	1.1618	1572.05	50.4238	1567.29	20.416	1567.01	35.4462	1820.56	33.1051	208771_s_at: LTA4H; leukotriene A4 hydrolase	10.5772	10.6529	10.5788	10.6627	10.595	10.6014	10.6251	10.6344	10.6204	10.5683	10.6183	10.647	10.7933	10.8329	10.8558	10.838	chr12q22	chr12:94918853-94953458 (-), 99.95, q23.1	Hs.524648	---	NP_000886.1	NM_000895
213951_s_at	1.03776e-06	0.210297	0.0506679	0.000104535	0.193404	0.000309481	0.000422146	PSMC3IP	PSMC3 interacting protein	-1.08738	-1.17235	-1.89966	-1.07814	-1.747	-1.62039	164.364	16.0489	151.156	8.50737	140.2	12.3989	86.5228	9.05658	213951_s_at: PSMC3IP; PSMC3 interacting protein	7.20054	7.52555	7.40251	7.29392	7.30428	7.11686	7.2564	7.27494	7.30719	7.10144	7.06863	7.03197	6.3433	6.27885	6.61447	6.48006	chr17q12-q21	chr17:37977853-37978340 (-), 88.47, q21.31	---	---	NP_037422.2; NP_057640.1	NM_013290; NM_016556
226301_at	1.038e-06	0.201582	0.999511	0.000764475	0.0296773	0.000375672	0.00025309	C6orf192	chromosome 6 open reading frame 192	-1.07698	-1.00234	1.43635	1.07447	1.54692	1.43971	452.25	40.4867	419.923	9.88536	451.194	18.1375	649.587	42.5012	226301_at: C6orf192; chromosome 6 open reading frame 192	8.98849	8.74238	8.8317	8.70449	8.76385	8.69889	8.69259	8.69943	8.85359	8.8727	8.74374	8.79685	9.33232	9.20994	9.42967	9.39209	chr6q22.3-q23.3	chr6:133132207-133135882 (-), 89.89, q23.2	Hs.347144	ENSG00000146409	NP_439896.1	NM_052831
226064_s_at	1.03874e-06	0.750338	0.808852	0.000286812	0.918307	0.000222538	0.000208005	DGAT2	diacylglycerol O-acyltransferase homolog 2 (mouse)	-1.01782	-1.01397	1.53465	1.00379	1.562	1.55609	1996.65	166.055	1961.7	93.9994	1969.14	97.7118	3064.16	239.164	226064_s_at: DGAT2; diacylglycerol O-acyltransferase homolog 2 (mouse)	10.8419	11.1139	10.8987	10.9842	10.8685	11.0255	10.9003	10.9523	11.0129	10.8431	10.9389	10.973	11.4305	11.5579	11.6238	11.6994	chr11q13.5	chr11:75148204-75190224 (+), 97.85, q13.5	Hs.334305	---	NP_115953.2	NM_032564
231034_s_at	1.03902e-06	0.615606	0.00432338	0.00497742	0.00239531	0.0061439	0.00171645	NHSL1	NHS-like 1	1.01236	-1.1306	1.48014	-1.14457	1.46207	1.67345	386.432	13.888	391.209	11.8915	341.795	13.8254	571.975	65.3993	231034_s_at: NHSL1; NHS-like 1	8.59597	8.59356	8.65553	8.52842	8.57936	8.67325	8.58336	8.60924	8.46004	8.44451	8.3287	8.43106	8.91438	9.29455	9.142	9.2585	chr6q23.3	chr6:138786073-138786645 (+), 97.11, q23.3	Hs.652741	---	XP_496826.2; XP_946900.2	XM_496826; XM_941807
238662_at	1.04019e-06	0.939929	0.482754	0.000664584	0.413652	7.30274e-06	0.000442296	ATPBD4	ATP binding domain 4	-1.00388	-1.03177	-1.37125	-1.02778	-1.36594	-1.32903	247.823	15.7663	246.864	7.9509	240.193	13.0612	180.729	4.87266	238662_at: ATPBD4; ATP binding domain 4	7.91361	7.93921	8.07921	7.87214	7.89957	7.92686	7.95382	8.00783	7.81511	7.91374	7.89191	8.00507	7.52219	7.43976	7.52324	7.50394	chr15q14	chr15:33451592-33622002 (-), 88.82, q14	Hs.107196	ENSG00000134146	NP_542381.1	NM_080650
218781_at	1.04415e-06	0.125819	0.0610691	0.000313388	0.276514	0.000218874	0.000198205	SMC6	structural maintenance of chromosomes 6	-1.08363	-1.11268	-1.46429	-1.02682	-1.35129	-1.316	403.411	30.2225	372.28	9.94233	362.558	12.8748	275.499	13.9607	218781_at: SMC6; structural maintenance of chromosomes 6	8.52769	8.76545	8.71855	8.60051	8.58715	8.53986	8.49278	8.53963	8.56749	8.51531	8.46158	8.46119	8.04905	8.13176	8.19477	8.04253	chr2p24.2	chr2:17710146-17798551 (-), 99.1, p24.2	Hs.526728	---	NP_078900.1	NM_024624
222889_at	1.05734e-06	0.173766	0.129821	0.00080676	0.832954	0.00174716	0.00193593	DCLRE1B	DNA cross-link repair 1B (PSO2 homolog, S. cerevisiae)	-1.0633	-1.07156	-1.69455	-1.00777	-1.59367	-1.58138	92.3731	5.57273	86.8741	4.30802	86.2041	4.18034	54.5119	6.55243	222889_at: DCLRE1B; DNA cross-link repair 1B (PSO2 homolog, S. cerevisiae)	6.50386	6.62692	6.42033	6.55858	6.42248	6.50363	6.34458	6.48733	6.48986	6.38268	6.35437	6.48672	5.62026	5.63	5.97761	5.81562	chr1p13.2	chr1:114249501-114258229 (+), 84.64, p13.2	Hs.591412	---	NP_073747.1	NM_022836
226126_at	1.06751e-06	0.0608857	0.0105745	0.00420262	0.0362405	0.000573062	0.000125758	MGC16169	hypothetical protein MGC16169	-1.06256	-1.18394	1.26233	-1.11423	1.34131	1.49452	433.677	7.47692	408.142	17.84	366.3	24.1207	547.443	36.9129	226126_at: MGC16169; hypothetical protein MGC16169	8.75516	8.72958	8.76722	8.7893	8.73634	8.71472	8.62806	8.60844	8.5068	8.64374	8.48594	8.42188	9.07271	9.02558	9.23309	9.0454	chr4q24	chr4:107186277-107387872 (-), 88.82, q24	Hs.292986	ENSG00000145348	NP_149106.2	NM_033115
218559_s_at	1.07198e-06	0.501882	0.817229	0.000501825	0.791333	0.000178193	0.000265381	MAFB	v-maf musculoaponeurotic fibrosarcoma oncogene homolog B (avian)	-1.03642	-1.01208	1.90806	1.02405	1.97755	1.9311	38.4915	2.19868	37.1389	3.26266	38.0322	4.88543	73.444	9.06388	218559_s_at: MAFB; v-maf musculoaponeurotic fibrosarcoma oncogene homolog B (avian)	5.29465	5.22962	5.36257	5.17199	5.08241	5.15433	5.37413	5.23219	5.11608	5.20722	5.49885	5.14103	6.02762	6.06579	6.26513	6.40329	chr20q11.2-q13.1	chr20:38747932-38750977 (-), 90.85, q12	Hs.651210	---	NP_005452.2	NM_005461
210337_s_at	1.08709e-06	0.0126993	0.0270496	4.18575e-06	0.592958	0.000142102	0.00244434	ACLY	ATP citrate lyase	-1.0655	-1.08075	-1.25543	-1.01432	-1.17826	-1.16163	1768.82	34.3785	1660.09	46.8279	1636.66	70.5275	1408.94	29.579	210337_s_at: ACLY; ATP citrate lyase	10.7472	10.8051	10.8086	10.7926	10.6406	10.6951	10.7366	10.7141	10.6559	10.6778	10.6106	10.7579	10.4257	10.4459	10.475	10.494	chr17q12-q21	chr17:37277508-37323677 (-), 98.58, q21.2	Hs.387567	---	NP_001087.2; NP_942127.1	NM_001096; NM_198830
208989_s_at	1.08798e-06	0.00598604	0.00110798	0.0459734	0.0547209	0.000296755	1.0299e-05	FBXL11	F-box and leucine-rich repeat protein 11	-1.08899	-1.13246	1.04862	-1.03992	1.14194	1.18752	517.697	15.9101	475.389	12.5037	457.142	8.10405	542.866	9.93946	208989_s_at: FBXL11; F-box and leucine-rich repeat protein 11	8.95934	9.06347	9.03454	9.00445	8.84803	8.89985	8.88317	8.93932	8.86784	8.80541	8.83359	8.83848	9.05647	9.07158	9.09166	9.11737	chr11q13.1	chr11:66772359-66781717 (+), 97.95, q13.1	Hs.124147	ENSG00000173120	NP_036440.1	NM_012308
207406_at	1.09734e-06	0.787275	0.63968	0.00285846	0.421339	0.0034592	0.00324793	CYP7A1	cytochrome P450, family 7, subfamily A, polypeptide 1	1.0138	-1.02506	2.2664	-1.03921	2.23554	2.3232	8.61281	0.68118	8.7317	0.590154	8.40223	0.499437	19.5201	4.07508	207406_at: CYP7A1; cytochrome P450, family 7, subfamily A, polypeptide 1	3.26531	3.02368	3.04454	3.07944	3.10399	3.25898	3.09816	3.03431	3.18818	3.05816	3.03691	2.99238	3.84915	4.36491	4.59811	4.23605	chr8q11-q12	chr8:59565291-59575275 (-), 94.61, q12.1	Hs.1644	---	NP_000771.1	NM_000780
202672_s_at	1.10058e-06	0.270517	0.000109547	0.00119379	0.000427446	0.00338892	0.511678	ATF3	activating transcription factor 3	-1.05132	-1.67467	-1.58734	-1.59293	-1.50985	1.05502	299.257	20.4856	284.649	11.569	178.695	14.7771	188.528	22.0877	202672_s_at: ATF3; activating transcription factor 3	8.21526	8.35337	8.20498	8.11737	8.12472	8.17592	8.08702	8.22093	7.57384	7.51545	7.29548	7.52509	7.66813	7.72214	7.43896	7.37542	chr1q32.3	chr1:210848735-210860722 (+), 99.27, q32.3	Hs.460	---	NP_001025458.1; NP_001035709.1; NP_001665.1; NP_004015.4	NM_001030287; NM_001040619; NM_001674; NM_004024
216236_s_at	1.10184e-06	0.077283	0.043312	0.000696377	0.808399	0.00152506	0.00490806	SLC2A3	solute carrier family 2 (facilitated glucose transporter), member 3	-1.17935	-1.20247	-2.52535	-1.0196	-2.14131	-2.10015	6972.39	754.076	5912.07	655.545	5798.41	77.918	2760.95	556.357	216236_s_at: SLC2A3; solute carrier family 2 (facilitated glucose transporter), member 3	12.6073	12.6546	12.8482	12.9345	12.4194	12.3524	12.6432	12.676	12.4766	12.5228	12.4978	12.5082	11.1749	11.135	11.6797	11.645	chr12p13.3	chr12:7857391-7917114 (-), 96.89, p13.31; chr12:7964459-8062976 (-), 91.2, p13.31	Hs.419240	---	NP_008862.1	NM_006931
238681_at	1.11041e-06	0.146114	0.132753	0.000747792	0.75889	0.00135783	0.000270995	GDPD1	glycerophosphodiester phosphodiesterase domain containing 1	-1.097	-1.1088	1.56456	-1.01076	1.71632	1.73479	64.1409	5.68511	58.4694	1.48087	57.8472	3.96259	100.352	10.5382	238681_at: GDPD1; glycerophosphodiester phosphodiesterase domain containing 1	6.08088	5.80236	6.08423	6.02722	5.90911	5.85209	5.82733	5.88852	5.71234	5.89305	5.8524	5.94848	6.52933	6.49575	6.79092	6.75577	chr17q22	chr17:54707645-54708110 (+), 95.48, q22	Hs.631744	---	NP_872375.1	NM_182569
226810_at	1.11462e-06	0.314121	0.0796999	0.000206585	0.151454	0.000104815	0.000191096	---	MRNA full length insert cDNA clone EUROIMAGE 1509279	-1.05655	-1.11526	-1.56596	-1.05557	-1.48215	-1.40412	93.5617	7.79538	88.5542	3.666	83.8922	4.30903	59.7473	3.6423	226810_at: ---; MRNA full length insert cDNA clone EUROIMAGE 1509279	6.39482	6.53781	6.68941	6.55427	6.51564	6.47218	6.50169	6.38065	6.38767	6.48944	6.36276	6.31637	5.93265	5.96666	5.93029	5.76525	---	chr6:72072623-72075482 (+), 98.51, q13	Hs.648434	---	---	---
204127_at	1.11802e-06	0.0303388	0.00649733	0.00091103	0.118918	0.00460955	0.00373262	RFC3	replication factor C (activator 1) 3, 38kDa	-1.14918	-1.2436	-2.05322	-1.08217	-1.78669	-1.65103	643.182	48.0768	559.689	13.6441	517.194	38.7944	313.255	51.5546	204127_at: RFC3; replication factor C (activator 1) 3, 38kDa	9.18499	9.35379	9.44786	9.31744	9.09414	9.10261	9.15012	9.16577	9.09705	8.88363	8.95795	9.10731	8.09872	8.08671	8.57283	8.34982	chr13q12.3-q13	chr13:33290274-33309632 (+), 81.81, q13.2	Hs.115474	---	NP_002906.1; NP_853536.2	NM_002915; NM_181558
209216_at	1.12699e-06	0.171614	0.627921	0.000428024	0.316605	4.564e-05	0.000155607	WDR45	WD repeat domain 45	-1.08113	-1.02707	1.46039	1.05263	1.57887	1.49993	281.354	21.515	260.241	16.7291	273.938	19.0049	410.887	18.0627	209216_at: WDR45; WD repeat domain 45	8.0992	8.26307	8.16849	8.00154	7.93836	8.15017	8.01014	7.98745	8.0409	8.21781	7.99269	8.1291	8.74392	8.72047	8.60189	8.65989	chrXp11.23	chr4:154799070-154800418 (+), 89.43, q31.3; chrX:48819240-48824502 (-), 97.72, p11.23	Hs.632807	ENSG00000196998	NP_001025067.1; NP_009006.2	NM_001029896; NM_007075
212023_s_at	1.12889e-06	0.00357861	6.45546e-05	0.000121107	0.0517875	0.00370123	0.0303786	MKI67	antigen identified by monoclonal antibody Ki-67	-1.17203	-1.26841	-1.3935	-1.08224	-1.18897	-1.09862	261.306	9.03486	222.953	11.9195	206.01	4.94117	187.518	9.8854	212023_s_at: MKI67; antigen identified by monoclonal antibody Ki-67	7.96626	8.08856	8.03113	8.02985	7.81538	7.90027	7.7382	7.74245	7.7371	7.66302	7.67454	7.67041	7.44005	7.56888	7.62269	7.56577	chr10q25-qter	chr10:129784916-129814639 (-), 98.21, q26.2	Hs.80976	ENSG00000148773	NP_002408.3	NM_002417
201574_at	1.13272e-06	0.938836	0.0254427	0.00187347	2.13739e-05	0.00429492	0.00104222	ETF1	eukaryotic translation termination factor 1	-1.00261	1.09143	-1.18581	1.09427	-1.18273	-1.29423	1812.19	81.0906	1807.48	18.493	1977.87	21.8895	1528.22	70.0855	201574_at: ETF1; eukaryotic translation termination factor 1	10.8385	10.9017	10.7486	10.801	10.8402	10.8204	10.8074	10.8109	10.9479	10.9713	10.9329	10.9466	10.5947	10.4804	10.6377	10.593	chr5q31.1	chr5:137869686-137906802 (-), 99.15, q31.2	Hs.483494	---	NP_004721.1	NM_004730
218881_s_at	1.14412e-06	0.186974	0.0101726	0.00254247	0.0926291	0.00170737	8.12715e-07	FOSL2	FOS-like antigen 2	-1.0701	-1.16248	1.24785	-1.08633	1.33532	1.4506	181.113	11.2321	169.249	11.5966	155.799	4.03065	226.001	5.47443	218881_s_at: FOSL2; FOS-like antigen 2	7.4461	7.62461	7.49066	7.43354	7.3125	7.45533	7.5114	7.32266	7.2874	7.28357	7.23521	7.32654	7.83963	7.85135	7.77166	7.81684	chr2p23.3	chr2:28489294-28491018 (+), 94.67, p23.2	Hs.220971	ENSG00000075426	NP_005244.1	NM_005253
233068_at	1.14851e-06	0.0330021	0.035938	2.80109e-05	0.315699	0.000118185	0.0011409	---	CDNA FLJ13202 fis, clone NT2RP3004503	-1.09413	-1.15455	1.28212	-1.05522	1.40281	1.48028	237.543	5.61034	217.106	11.4543	205.745	17.8845	304.558	9.70549	233068_at: ---; CDNA FLJ13202 fis, clone NT2RP3004503	7.89532	7.93828	7.86747	7.86591	7.8438	7.80454	7.71325	7.68142	7.59215	7.85364	7.59858	7.67875	8.30885	8.22696	8.20345	8.26085	---	chr2:46708734-46710402 (+), 19.72, p21	Hs.634293	---	---	---
206400_at	1.15129e-06	0.03854	0.216722	0.00614261	0.175339	0.00314293	0.00485165	LGALS7	lectin, galactoside-binding, soluble, 7 (galectin 7)	-1.13124	-1.05236	2.36563	1.07496	2.6761	2.4895	66.8835	3.21626	59.124	4.38355	63.5556	3.47672	158.222	40.3479	206400_at: LGALS7; lectin, galactoside-binding, soluble, 7 (galectin 7)	6.0968	6.13212	6.0503	5.97002	5.94128	5.98219	5.73291	5.87407	6.05067	6.00976	5.86965	6.02303	7.69919	7.42609	7.10023	6.85646	chr19q13.2	chr19:43971693-43974232 (+), 96.59, q13.2; chr19:43953446-43955985 (-), 96.39, q13.2	Hs.597642	ENSG00000178934	NP_002298.1	NM_002307
212643_at	1.161e-06	0.00147512	0.107212	0.00484776	0.0143685	0.00157302	0.00233123	C14orf32	chromosome 14 open reading frame 32	1.05694	1.0211	-1.11132	-1.03509	-1.1746	-1.13478	2770.23	42.0308	2927.96	30.7604	2828.69	45.2105	2492.73	87.6892	212643_at: C14orf32; chromosome 14 open reading frame 32	11.4088	11.4269	11.4557	11.4512	11.5274	11.529	11.5081	11.4979	11.4433	11.4919	11.478	11.4498	11.2907	11.2259	11.2676	11.3471	chr14q22.3	chr14:54601038-54975395 (+), 94.55, q22.3; chr6:101444925-101445662 (+), 40.83, q16.3	Hs.594338	---	NP_653179.1	NM_144578
235681_at	1.17021e-06	0.711737	0.738421	0.000556782	0.973055	0.000583358	0.000569018	---	CDNA clone IMAGE:4819084	1.01522	1.01379	1.56481	-1.00142	1.54135	1.54353	53.6447	2.79209	54.4613	3.11659	54.3843	3.03804	83.944	7.99766	235681_at: ---; CDNA clone IMAGE:4819084	5.64172	5.73847	5.82082	5.77449	5.76669	5.69228	5.72443	5.87831	5.77992	5.84782	5.65152	5.77434	6.37226	6.37312	6.23549	6.56527	---	chr6:26282245-26282848 (+), 65.22, p22.1	Hs.130853	---	---	---
210935_s_at	1.17104e-06	0.198039	0.288067	0.00173283	0.785393	4.54403e-06	0.000547852	WDR1	WD repeat domain 1	-1.06493	-1.05542	-1.41183	1.00901	-1.32574	-1.33769	498.212	35.9669	467.834	12.1838	472.051	23.9789	352.885	6.73367	210935_s_at: WDR1; WD repeat domain 1	9.00112	9.05888	8.96109	8.80976	8.8403	8.85894	8.92393	8.8548	8.80321	8.83434	8.94719	8.94085	8.48438	8.4863	8.45181	8.42893	chr4p16.1	chr4:9685065-9709859 (-), 64.4, p16.1	Hs.128548	ENSG00000071127	NP_005103.2; NP_059830.1	NM_005112; NM_017491
224855_at	1.17149e-06	0.0845402	0.265348	0.00301338	0.486048	0.00473012	0.00374099	PYCR2	pyrroline-5-carboxylate reductase family, member 2	-1.03649	-1.02306	-1.40254	1.01313	-1.35315	-1.37092	295.147	7.64989	284.755	6.49766	288.493	7.64086	210.438	18.4704	224855_at: PYCR2; pyrroline-5-carboxylate reductase family, member 2	8.1933	8.24192	8.22689	8.15758	8.12703	8.19509	8.16381	8.12725	8.20983	8.19892	8.14799	8.13132	7.76564	7.5445	7.69411	7.84773	chr1q42.12	chr1:224174201-224178601 (-), 84.72, q42.12	Hs.654718	ENSG00000143811	NP_037460.2	NM_013328
238015_at	1.17742e-06	0.017348	0.00893559	0.00031983	0.422472	0.00191032	0.0019386	LOC201725	hypothetical protein LOC201725	-1.12758	-1.15922	-1.62001	-1.02806	-1.43671	-1.3975	143.817	8.26949	127.545	5.01722	124.064	6.22052	88.7756	8.19497	238015_at: LOC201725; hypothetical protein LOC201725	7.06272	7.26242	7.19008	7.14996	6.90905	7.00792	7.02313	7.03591	7.01979	6.96525	6.98059	6.84854	6.43844	6.29234	6.53268	6.60607	chr4q32.1	chr4:159807343-159808786 (-), 37.59, q32.1	Hs.380920	---	NP_001008394.1	NM_001008393
229428_at	1.17892e-06	0.0162207	0.0398746	0.000575407	0.000855373	0.00430218	0.000215838	PARG	Poly (ADP-ribose) glycohydrolase	-1.09277	1.07017	-1.28794	1.16944	-1.17861	-1.37831	295.981	11.3838	270.855	10.116	316.749	10.8865	229.809	13.1267	229428_at: PARG; Poly (ADP-ribose) glycohydrolase	8.24715	8.26334	8.17637	8.14738	8.04587	8.1035	8.02805	8.14508	8.3169	8.2391	8.35957	8.31063	7.93492	7.88647	7.75777	7.79096	chr10q11.23	chr10:51403432-51404616 (+), 73.72, q11.23; chr10:45676729-45677915 (-), 71.8, q11.21; chr10:5093...	Hs.536158	---	NP_003622.2; XP_942709.1	NM_003631; XM_937616
218984_at	1.17926e-06	0.278126	0.0184839	0.00228932	0.00362942	0.00281385	0.000464628	PUS7	pseudouridylate synthase 7 homolog (S. cerevisiae)	-1.04244	1.12127	-1.24978	1.16886	-1.1989	-1.40134	519.357	26.7141	498.212	23.053	582.34	28.4377	415.559	5.42546	218984_at: PUS7; pseudouridylate synthase 7 homolog (S. cerevisiae)	8.92195	9.10407	9.02518	9.02537	9.04241	8.92795	8.88878	8.97873	9.24789	9.23546	9.1582	9.0961	8.67086	8.71232	8.70396	8.70813	chr7q22.2	chr7:104884197-104898511 (-), 85.5, q22.2	Hs.520619	---	NP_061915.2	NM_019042
49111_at	1.20021e-06	0.360466	0.0114619	0.00190123	0.0035532	0.00210613	0.000796427	---	MRNA; cDNA DKFZp762M127 (from clone DKFZp762M127)	-1.04756	-1.19963	1.44467	-1.14517	1.51337	1.73307	628.526	48.1282	599.993	25.9142	523.934	20.8045	908.012	95.9541	49111_at: ---; MRNA; cDNA DKFZp762M127 (from clone DKFZp762M127)	9.25938	9.39495	9.36698	9.14907	9.17787	9.31628	9.19827	9.21884	9.01103	9.0862	9.07129	8.96101	9.66744	9.71044	9.94291	9.96116	---	chr11:74648814-74649755 (-), 75.36, q13.4	Hs.568928	---	---	---
231022_at	1.21185e-06	0.117188	0.128196	0.00105981	0.0255671	0.00132681	0.000198846	NAIP	similar to Occludin	-1.03455	1.04507	-1.26311	1.08117	-1.22093	-1.32004	892.045	19.7959	862.254	25.5252	932.246	38.3525	706.228	35.7486	231022_at: NAIP; similar to Occludin	9.7956	9.76643	9.84355	9.79725	9.72466	9.7637	9.71169	9.80593	9.90656	9.84868	9.78521	9.91411	9.35443	9.49799	9.5224	9.47543	chr5q13.2	chr5:69743635-69744201 (+), 81.5, q13.2; chr5:68888489-68889054 (+), 81.33, q13.2; chr5_h2_hap1:3...	Hs.671081	---	XP_001127102.1; XP_001130815.1; XP_942014.1	XM_001127102; XM_001130815; XM_936921
218857_s_at	1.21741e-06	0.366887	0.306439	0.00103269	0.12628	0.000341068	0.00139293	ASRGL1	asparaginase like 1	-1.0207	1.01795	1.24498	1.03902	1.27075	1.22303	1914.97	42.5034	1876.13	66.7612	1949.33	44.4705	2384.09	116.719	218857_s_at: ASRGL1; asparaginase like 1	10.872	10.9295	10.9315	10.8784	10.8107	10.8795	10.8655	10.9357	10.967	10.896	10.907	10.944	11.164	11.1501	11.2734	11.2842	chr11q12.3	chr11:61880371-61916616 (+), 61.38, q12.3	Hs.535326	---	NP_001077395.1; NP_079356.3	NM_001083926; NM_025080
224653_at	1.22265e-06	0.0714087	0.0357815	0.00193514	0.334911	0.000152819	0.000124443	EIF4EBP2	Eukaryotic translation initiation factor 4E binding protein 2	-1.04832	-1.06158	1.13014	-1.01265	1.18475	1.19973	1513.18	53.8085	1443.42	24.9375	1425.4	23.4068	1710.1	47.8926	224653_at: EIF4EBP2; Eukaryotic translation initiation factor 4E binding protein 2	10.5078	10.6241	10.5825	10.5364	10.5032	10.5086	10.4577	10.5109	10.4617	10.4952	10.452	10.4992	10.783	10.685	10.7408	10.7488	chr10q21-q22	chr10:71855141-71858380 (+), 85.8, q22.1	Hs.643279	---	NP_004087.1	NM_004096
206606_at	1.23705e-06	0.518233	0.861755	0.00123236	0.554616	0.000693688	0.00218852	LIPC	lipase, hepatic	-1.0308	-1.0069	1.60641	1.02374	1.65589	1.61749	623.369	35.6629	604.744	41.4315	619.1	21.1924	1001.39	113.875	206606_at: LIPC; lipase, hepatic	9.19929	9.31183	9.23456	9.38307	9.21309	9.10582	9.32226	9.30918	9.21096	9.25607	9.30988	9.31666	9.79926	9.83812	10.1046	10.101	chr15q21-q23	chr15:56511466-56648364 (+), 99.75, q22.1	Hs.654472	---	NP_000227.1	NM_000236
219856_at	1.23801e-06	0.751526	0.780089	0.00216322	0.28719	4.41581e-05	9.76809e-06	C1orf116	chromosome 1 open reading frame 116	-1.02481	1.01288	-1.55063	1.03801	-1.5131	-1.57061	975.235	110.476	951.628	53.6864	987.797	24.8318	628.927	26.2058	219856_at: C1orf116; chromosome 1 open reading frame 116	9.96417	10.1308	9.77638	9.81999	9.94034	9.9658	9.77932	9.88452	9.97259	9.94871	9.89564	9.97396	9.34593	9.34183	9.218	9.27743	chr1q32.1	chr1:205261637-205272620 (-), 92.45, q32.1	Hs.32417	---	NP_001077393.1; NP_076427.2	NM_001083924; NM_023938
200691_s_at	1.24425e-06	0.139723	0.858549	0.000303058	0.120203	0.00124662	0.000441299	HSPA9	heat shock 70kDa protein 9 (mortalin)	-1.04066	-1.00476	-1.28596	1.03573	-1.23571	-1.27987	2149.93	82.371	2065.93	49.4078	2139.75	64.6678	1671.85	85.6191	200691_s_at: HSPA9; heat shock 70kDa protein 9 (mortalin)	11.0084	11.1328	11.0414	11.0946	10.9759	11.0074	11.0587	11.0071	11.0734	11.032	11.026	11.1195	10.6776	10.6316	10.8043	10.7098	chr5q31.1	chr2:222534659-222537411 (+), 92.39, q36.1; chr5:137918923-137938948 (-), 98.01, q31.2	Hs.184233	---	NP_004125.3	NM_004134
226761_at	1.24634e-06	0.00198847	0.00202798	1.35626e-05	0.551233	0.00105933	0.00413597	IKZF4	IKAROS family zinc finger 4 (Eos)	-1.18974	-1.21862	-1.44971	-1.02427	-1.2185	-1.18963	156.318	6.72185	131.388	6.65952	128.275	7.49403	107.827	3.60648	226761_at: IKZF4; IKAROS family zinc finger 4 (Eos)	7.26996	7.24255	7.25984	7.37712	6.97692	7.13038	6.98191	7.05607	7.0931	6.93331	6.92652	7.05209	6.71476	6.70666	6.78499	6.80149	chr12q13	chr12:54717133-54718486 (+), 93.78, q13.2	Hs.553221	ENSG00000123411	NP_071910.3	NM_022465
201054_at	1.24986e-06	0.994737	0.197608	0.000430341	0.0550568	0.000204713	0.0001733	HNRPA0	heterogeneous nuclear ribonucleoprotein A0	-1.00107	-1.04563	-1.26981	-1.04451	-1.26845	-1.21439	1637.84	83.7004	1636.09	24.899	1566.37	48.0537	1289.84	44.7701	201054_at: HNRPA0; heterogeneous nuclear ribonucleoprotein A0	10.6055	10.6318	10.6984	10.769	10.6917	10.6911	10.6445	10.6764	10.5855	10.5892	10.6777	10.5984	10.3751	10.2644	10.3237	10.3661	chr5q31	chr5:137114700-137117938 (-), 89.87, q31.2	Hs.96996	---	NP_006796.1	NM_006805
227048_at	1.25454e-06	0.100637	0.122273	0.000633866	0.929279	0.000568919	0.000181163	LAMA1	laminin, alpha 1	-1.15843	-1.16146	1.83765	-1.00262	2.12878	2.13436	56.2519	7.00864	48.5589	2.71312	48.4318	5.05033	103.371	14.0191	227048_at: LAMA1; laminin, alpha 1	5.59671	6.0315	5.81362	5.78028	5.50005	5.66673	5.66569	5.56735	5.67758	5.72243	5.59624	5.37049	6.4354	6.61477	6.88795	6.78789	chr18p11.31	chr18:6931743-6940970 (-), 96.36, p11.31	Hs.270364	ENSG00000101680	NP_005550.2; XP_001130075.1	NM_005559; XM_001130075
212809_at	1.25743e-06	0.129353	0.222682	0.000271676	0.561758	0.000101335	4.13898e-05	NFATC2IP	nuclear factor of activated T-cells, cytoplasmic, calcineurin-dependent 2 interacting protein	-1.07902	-1.05873	-1.44662	1.01916	-1.34068	-1.36637	546.815	37.9434	506.77	24.1719	516.481	20.904	377.994	16.0653	212809_at: NFATC2IP; nuclear factor of activated T-cells, cytoplasmic, calcineurin-dependent 2 interacting protein	9.08479	9.22013	8.97712	9.08726	8.90258	8.99553	9.06871	8.96901	9.06253	8.95923	8.96299	9.06199	8.61164	8.61685	8.50371	8.51277	chr16p11.2	chr16:28869834-28884509 (+), 79.11, p11.2	Hs.513470	---	NP_116204.3; XP_001127604.1	NM_032815; XM_001127604
204341_at	1.25813e-06	0.008338	0.000215649	7.88065e-05	0.00250604	0.000748161	0.438315	TRIM16; TRIM16L	tripartite motif-containing 16; tripartite motif-containing 16-like	-1.11005	-1.31022	-1.34866	-1.18032	-1.21495	-1.02934	366.892	14.8591	330.518	11.716	280.024	14.3078	272.042	12.8643	204341_at: TRIM16; TRIM16L; tripartite motif-containing 16; tripartite motif-containing 16-like	8.46826	8.54515	8.58767	8.47223	8.32538	8.43161	8.38623	8.32842	8.05644	8.07376	8.17812	8.20365	8.03079	8.17595	8.03804	8.10119	chr17p11.2	chr17:18566272-18580149 (+), 58.18, p11.2; chr17:15472005-15495875 (-), 87.89, p12	Hs.123534	---	NP_001032407.1; NP_006461.3; XP_001129610.1	NM_001037330; NM_006470; XM_001129610
203153_at	1.27544e-06	0.380066	0.345321	0.00229146	0.0326464	0.00456153	0.00296494	IFIT1	interferon-induced protein with tetratricopeptide repeats 1	1.04049	-1.04649	1.86699	-1.08886	1.79434	1.95379	124.782	9.22452	129.833	5.62278	119.238	5.1684	232.966	38.6661	203153_at: IFIT1; interferon-induced protein with tetratricopeptide repeats 1	7.10118	6.91042	6.97239	6.85749	7.03024	7.04586	6.92806	7.07376	6.8296	6.97984	6.88876	6.88857	7.5753	7.73273	7.97296	8.11473	chr10q25-q26	chr10:91142385-91153590 (+), 99.82, q23.31	Hs.20315	---	NP_001001887.1; NP_001539.3	NM_001001887; NM_001548
211612_s_at	1.27575e-06	0.00203145	0.127716	5.44706e-05	0.0182186	0.00137915	0.000185602	IL13RA1	interleukin 13 receptor, alpha 1	-1.10095	-1.03622	-1.21987	1.06247	-1.10802	-1.17724	374.048	10.4829	339.751	7.75145	360.974	10.463	306.628	8.53232	211612_s_at: IL13RA1; interleukin 13 receptor, alpha 1	8.59241	8.50597	8.56789	8.52035	8.37198	8.44301	8.38952	8.4277	8.53658	8.4631	8.45565	8.52585	8.22161	8.24485	8.25802	8.31524	chrXq24	chrX:117745598-117809999 (+), 91.6, q24	Hs.496646	ENSG00000131724	NP_001551.1	NM_001560
213213_at	1.2773e-06	0.00200177	0.138003	0.000643799	0.882712	8.77797e-05	0.00125645	DIDO1	death inducer-obliterator 1	-1.0856	-1.09057	1.31268	-1.00458	1.42505	1.43157	696.39	10.531	641.48	15.4003	638.558	57.231	914.138	42.6314	213213_at: DIDO1; death inducer-obliterator 1	9.41782	9.46098	9.4625	9.4332	9.29023	9.3725	9.32017	9.3169	9.4491	9.4006	9.20883	9.19879	9.80546	9.87248	9.75585	9.90656	chr20q13.33	chr20:60989010-61012861 (-), 98.63, q13.33	Hs.517172	---	NP_071388.2; NP_149072.1; NP_542986.1; NP_542987.2	NM_022105; NM_033081; NM_080796; NM_080797
219508_at	1.29394e-06	0.0290702	0.0322614	0.00112179	0.489071	0.00100733	0.000197787	GCNT3	glucosaminyl (N-acetyl) transferase 3, mucin type	1.08539	1.1135	-1.28968	1.02591	-1.3998	-1.43606	661.178	30.4662	717.634	15.4389	736.225	44.895	512.668	33.7531	219508_at: GCNT3; glucosaminyl (N-acetyl) transferase 3, mucin type	9.37848	9.44664	9.28444	9.36141	9.45259	9.47495	9.49418	9.5257	9.4811	9.44167	9.52372	9.64166	9.03506	9.10702	8.8817	8.9743	chr15q21.3	chr15:57696079-57699494 (+), 99.2, q22.2	Hs.194710	---	NP_004742.1	NM_004751
201010_s_at	1.30032e-06	0.901848	0.0617904	0.00108772	0.00158772	0.00107788	0.000539851	TXNIP	thioredoxin interacting protein	1.00408	-1.17392	1.54939	-1.1787	1.54309	1.81885	3366.83	371.774	3380.56	156.619	2868.03	92.6528	5216.51	517.085	201010_s_at: TXNIP; thioredoxin interacting protein	11.8426	11.855	11.5682	11.5764	11.7053	11.8129	11.6549	11.7144	11.5019	11.5202	11.4154	11.5036	12.4212	12.5049	12.2328	12.2154	chr1q21.1	chr1:144149938-144153880 (+), 99.45, q21.1	Hs.533977	---	NP_006463.2	NM_006472
222962_s_at	1.3366e-06	0.167022	0.0338268	0.000258679	0.116834	0.000816766	0.00357209	MCM10	minichromosome maintenance complex component 10	-1.16146	-1.30708	-2.61592	-1.12537	-2.25227	-2.00135	97.1992	13.7525	83.687	8.71854	74.3637	3.54616	37.1568	7.4972	222962_s_at: MCM10; minichromosome maintenance complex component 10	6.28733	6.63817	6.79333	6.6463	6.32903	6.18868	6.48279	6.52317	6.27988	6.13404	6.26499	6.18224	4.96001	5.15081	5.58698	5.08359	chr10p13	chr10:13246132-13292317 (+), 89.49, p13	Hs.198363	ENSG00000065328	NP_060988.3; NP_877428.1	NM_018518; NM_182751
205650_s_at	1.34313e-06	0.769141	0.973196	0.0038971	0.587552	9.65893e-05	1.18764e-06	FGA	fibrinogen alpha chain	1.02301	-1.01217	2.18543	-1.03547	2.13627	2.21203	578.39	126.988	591.7	57.9352	571.434	32.9597	1264.03	56.0994	205650_s_at: FGA; fibrinogen alpha chain	9.23443	9.54614	8.86364	8.95938	9.22825	9.38521	9.06079	9.14033	9.22278	9.23332	9.07105	9.0994	10.2411	10.3622	10.2539	10.3538	chr4q28	chr4:155725878-155731315 (-), 88.36, q32.1	Hs.351593	---	NP_000499.1; NP_068657.1	NM_000508; NM_021871
203418_at	1.36903e-06	0.0321025	0.0106525	8.95175e-05	0.323055	0.000397124	0.000789565	CCNA2	cyclin A2	-1.13405	-1.17891	-1.59466	-1.03956	-1.40616	-1.35265	677.083	48.564	597.047	31.5853	574.328	26.9159	424.594	29.7377	203418_at: CCNA2; cyclin A2	9.30767	9.54418	9.3681	9.38201	9.11326	9.2963	9.24787	9.2232	9.18407	9.07423	9.16179	9.23803	8.57441	8.76432	8.80986	8.76009	chr4q25-q31	chr4:122958003-122964330 (-), 99.03, q27	Hs.58974	---	NP_001228.1	NM_001237
231807_at	1.3718e-06	0.144985	0.053353	0.00120797	0.27366	0.000149561	0.000279782	KIAA1217	KIAA1217	-1.06523	-1.09568	1.26419	-1.02859	1.34666	1.38516	524.982	32.4652	492.836	18.767	479.137	10.9418	663.68	34.4914	231807_at: KIAA1217; KIAA1217	9.02248	8.93796	9.15194	9.02396	8.96151	8.97898	8.97519	8.86096	8.91859	8.92278	8.92058	8.85408	9.44336	9.29256	9.43013	9.32547	chr10p12.1	chr10:24761554-24876778 (+), 95.07, p12.1	Hs.445885	ENSG00000120549	NP_062536.2	NM_019590
226021_at	1.37285e-06	0.614922	0.885417	0.00181443	0.388451	0.00419284	0.00239535	RDH10	retinol dehydrogenase 10 (all-trans)	1.01295	-1.00504	1.67735	-1.01805	1.65591	1.6858	928.778	45.7565	940.803	2.60627	924.123	34.1017	1557.89	190.998	226021_at: RDH10; retinol dehydrogenase 10 (all-trans)	9.87937	9.83131	9.94383	9.77701	9.87422	9.88208	9.87693		9.92478	9.8477	9.83104	9.80134	10.5528	10.3599	10.7648	10.7102	chr8q21.11	chr8:74370050-74399347 (+), 90.99, q21.11	Hs.244940	---	NP_742034.1	NM_172037
202950_at	1.38857e-06	0.397338	0.294423	0.000223438	0.586306	4.98871e-06	0.00160598	CRYZ	crystallin, zeta (quinone reductase)	1.02554	1.04715	1.34726	1.02107	1.3137	1.28659	1770.42	85.8588	1815.64	44.9167	1853.91	115.824	2385.21	60.6083	202950_at: CRYZ; crystallin, zeta (quinone reductase)	10.8474	10.7933	10.8265	10.6871	10.8505	10.8546	10.7765	10.8221	10.8708	10.9729	10.7966	10.7767	11.2309	11.169	11.257	11.2213	chr1p31-p22	chr1:74943771-74963103 (-), 99.94, p31.1	Hs.83114	ENSG00000116791	NP_001880.2	NM_001889
34726_at	1.392e-06	0.010584	0.0446283	0.000403696	0.423703	5.4359e-05	0.000145606	CACNB3	calcium channel, voltage-dependent, beta 3 subunit	-1.08814	-1.06418	1.16883	1.02252	1.27185	1.24384	268.73	8.03846	246.963	8.4126	252.524	9.64497	314.1	10.1125	34726_at: CACNB3; calcium channel, voltage-dependent, beta 3 subunit	8.11222	8.05111	8.09717	8.01761	7.87279	7.96878	7.97005	7.97842	8.01933	7.94513	7.92038	8.0331	8.28979	8.23854	8.35193	8.29781	chr12q13	chr12:47498941-47508991 (+), 90.66, q13.12	Hs.250712	---	NP_000716.2	NM_000725
208767_s_at	1.40388e-06	0.439133	0.0730191	0.000387064	0.345627	0.000429841	0.00106369	LAPTM4B	lysosomal associated protein transmembrane 4 beta	-1.02757	-1.06239	-1.42829	-1.03388	-1.38996	-1.34441	3044.4	124.791	2962.7	153.934	2865.6	104.151	2131.5	148.789	208767_s_at: LAPTM4B; lysosomal associated protein transmembrane 4 beta	11.4887	11.5704	11.6284	11.5966	11.4657	11.4716	11.571	11.6167	11.4071	11.5043	11.5292	11.495	10.9176	11.0578	11.1636	11.0809	chr8q22.1	chr8:98857236-98934004 (+), 96.76, q22.1; chr4:120209930-120210900 (-), 45.56, q26	Hs.492314	ENSG00000104341	NP_060877.3	NM_018407
204039_at	1.40839e-06	0.603863	0.191685	0.00238336	0.412252	0.00146677	2.20857e-05	CEBPA	CCAAT/enhancer binding protein (C/EBP), alpha	-1.02779	-1.06544	1.35796	-1.03663	1.3957	1.44682	3181.55	236.742	3095.52	211.325	2986.13	106.512	4320.4	75.4909	204039_at: CEBPA; CCAAT/enhancer binding protein (C/EBP), alpha	11.5984	11.7868	11.5842	11.5612	11.4734	11.7122	11.6119	11.5763	11.5249	11.5174	11.5124	11.6189	12.1058	12.0452	12.0722	12.084	chr19q13.1	chr19:38482770-38485310 (-), 92.12, q13.11	Hs.76171	---	NP_004355.2	NM_004364
202483_s_at	1.42638e-06	0.491349	0.416186	0.000209745	0.939332	0.000287096	0.00058866	RANBP1	RAN binding protein 1	-1.04187	-1.04617	-1.64692	-1.00413	-1.58073	-1.57423	2623	224.515	2517.58	167.266	2507.23	108.593	1592.67	145.062	202483_s_at: RANBP1; RAN binding protein 1	11.2311	11.4674	11.2619	11.4517	11.2159	11.2103	11.3631	11.3924	11.2542	11.2215	11.3441	11.3437	10.4943	10.5538	10.7782	10.7047	chr22q11.21	chr22:18485023-18494704 (+), 93.21, q11.21; chrX:25573633-25574477 (-), 81.11, p21.3	Hs.24763	---	NP_002873.1	NM_002882
202491_s_at	1.43047e-06	0.536374	0.775251	0.000439303	0.757952	0.00106473	0.00120341	IKBKAP	inhibitor of kappa light polypeptide gene enhancer in B-cells, kinase complex-associated protein	-1.04361	-1.01867	1.69863	1.02449	1.77272	1.73035	883.945	72.9011	847.003	90.4961	867.744	91.7467	1501.5	40.6223	202491_s_at: IKBKAP; inhibitor of kappa light polypeptide gene enhancer in B-cells, kinase complex-associated protein	9.82284	9.92248	9.75242	9.63871	9.88839	9.81211	9.59955	9.58022	9.88088	9.89367	9.63321	9.61245	10.5932	10.5031	10.571	10.5398	chr9q31	chr9:110670735-110736211 (-), 99.4, q31.3	Hs.494738	---	NP_003631.2	NM_003640
200935_at	1.44996e-06	0.0261725	0.0044045	0.000761878	0.0604324	0.00176114	0.0033494	CALR	calreticulin	-1.11886	-1.25068	-1.83093	-1.11781	-1.63642	-1.46395	239.926	12.9887	214.437	11.3808	191.836	14.9418	131.04	15.6833	200935_at: CALR; calreticulin	7.97349	7.79762	7.89329	7.95492	7.82005	7.65572	7.70259	7.79317	7.5956	7.57356	7.71396	7.43861	7.07231	6.76984	7.06667	7.1938	chr19p13.3-p13.2	chr19:12910422-12916303 (+), 93.79, p13.13	Hs.515162	ENSG00000179218	NP_004334.1	NM_004343
213397_x_at	1.4561e-06	0.448543	0.855959	0.000127255	0.382081	7.25812e-05	0.000208294	RNASE4	ribonuclease, RNase A family, 4	-1.04317	1.01177	1.63794	1.05544	1.70864	1.61888	1517.31	120.665	1454.53	98.171	1535.17	135.258	2485.27	198.356	213397_x_at: RNASE4; ribonuclease, RNase A family, 4	10.7291	10.4993	10.5258	10.5019	10.5661	10.593	10.4831	10.3731	10.7339	10.6146	10.5386	10.4329	11.3741	11.1022	11.3068	11.3191	chr14q11.1	chr14:20238104-20238593 (+), 73.55, q11.2	Hs.283749	---	NP_002928.1; NP_919411.1; NP_919412.1	NM_002937; NM_194430; NM_194431
207668_x_at	1.45748e-06	0.212906	0.0344024	0.000994082	0.13386	0.00203082	0.00214804	PDIA6	protein disulfide isomerase family A, member 6	-1.01806	-1.0446	-1.21633	-1.02607	-1.19475	-1.16439	5751.66	115.637	5649.62	87.3829	5506.07	134.321	4728.7	207.539	207668_x_at: PDIA6; protein disulfide isomerase family A, member 6	12.5087	12.4557	12.5182	12.4755	12.4379	12.4525	12.4813	12.4836	12.4366	12.3785	12.4632	12.4277	12.1546	12.1492	12.271	12.2499	chr2p25.1	chr2:10841454-10870363 (-), 95.16, p25.1	Hs.212102	ENSG00000143870	NP_005733.1	NM_005742
229245_at	1.46305e-06	0.0776297	0.0307281	0.000443643	0.584036	0.00014078	9.234e-05	PLEKHA6	pleckstrin homology domain containing, family A member 6	-1.12143	-1.16062	1.51016	-1.03495	1.69354	1.75273	248.26	16.0189	221.378	18.5024	213.902	18.1886	374.913	32.4129	229245_at: PLEKHA6; pleckstrin homology domain containing, family A member 6	7.98595	8.05232	7.94776	7.82765	7.89581	7.86768	7.6256	7.75687	7.90946	7.7167	7.64335	7.67875	8.53097	8.37105	8.65048	8.63239	chr1q32.1	chr1:202454601-202455053 (-), 76.73, q32.1	Hs.253146	ENSG00000143850	NP_055750.2	NM_014935
226462_at	1.46874e-06	0.711348	0.628551	0.00283894	0.872723	0.00317427	0.00267479	STXBP6	syntaxin binding protein 6 (amisyn)	-1.01022	-1.01487	-1.53973	-1.0046	-1.52415	-1.51717	227.226	8.61117	224.927	8.24481	223.897	9.97093	147.575	16.8525	226462_at: STXBP6; syntaxin binding protein 6 (amisyn)	7.82632	7.77091	7.90062	7.81102	7.78311	7.76687	7.88501	7.8154	7.71594	7.8299	7.80724	7.86934	7.15034	6.99414	7.26378	7.38442	chr14q12	chr14:24350748-24589181 (-), 89.83, q12	Hs.508958	ENSG00000168952	NP_054897.4	NM_014178
227334_at	1.46883e-06	0.095816	0.00495206	0.00526719	0.00975907	0.00536308	0.00210627	USP54	ubiquitin specific peptidase 54	-1.0494	-1.12077	1.30163	-1.068	1.36593	1.45882	667.793	26.6457	636.356	9.92275	595.837	16.238	869.218	78.322	227334_at: USP54; ubiquitin specific peptidase 54	9.41182	9.39545	9.42578	9.29645	9.30859	9.29978	9.29942	9.34646	9.16274	9.24562	9.21697	9.24813	9.78618	9.9218	9.61562	9.71332	chr10q22.2	chr10:74927301-74928268 (-), 69.06, q22.2	Hs.657355	ENSG00000166348	NP_689799.3	NM_152586
223307_at	1.46932e-06	0.0479207	0.0231746	8.06566e-05	0.254474	0.000469233	0.000913512	CDCA3	cell division cycle associated 3	-1.0872	-1.14042	-1.51474	-1.04895	-1.39325	-1.32823	2288.69	122.48	2105.13	72.6487	2006.88	137.709	1510.95	101.197	223307_at: CDCA3; cell division cycle associated 3	11.1702	11.2435	11.0545	11.1668	11.0014	11.0091	11.0364	11.1093	11.1077	10.921	10.9539	10.8905	10.4762	10.5179	10.5479	10.6935	chr12p13	chr12:6828253-6830687 (-), 97.47, p13.31	Hs.524216	---	NP_112589.1	NM_031299
213069_at	1.47375e-06	0.272782	0.0312583	0.00559739	0.0153153	0.000146351	4.2572e-06	HEG1	HEG homolog 1 (zebrafish)	1.05555	1.15753	-1.29945	1.09661	-1.37163	-1.50415	853.888	72.8452	901.321	4.1334	988.401	36.9511	657.116	19.2891	213069_at: HEG1; HEG homolog 1 (zebrafish)	9.68504	9.88647	9.76533	9.59917	9.81337		9.82338	9.81091	9.88783	9.99862	9.98875	9.91758	9.35195	9.41902	9.34656	9.32065	chr3q21.2	chr3:126167245-126168948 (-), 85.2, q21.2	Hs.477420	---	XP_001129251.1; XP_087386.7	XM_001129251; XM_087386
202497_x_at	1.48709e-06	0.102999	0.0778329	0.00126734	0.855783	0.00315882	0.00598186	SLC2A3	solute carrier family 2 (facilitated glucose transporter), member 3	-1.14181	-1.15418	-2.41605	-1.01083	-2.11599	-2.09331	8801.53	937.318	7708.42	629.65	7625.8	103.261	3642.94	770.099	202497_x_at: SLC2A3; solute carrier family 2 (facilitated glucose transporter), member 3	12.9809	12.9543	13.19	13.2644	12.8703	12.7558	13.0078	13.0002	12.9058	12.898	12.9137	12.8687	11.6474	11.4411	12.0521	12.0824	chr12p13.3	chr12:7963092-7980138 (-), 89.03, p13.31	Hs.419240	---	NP_008862.1	NM_006931
204526_s_at	1.49402e-06	0.641981	0.0531872	0.000525136	0.00830676	5.03771e-05	0.00161987	TBC1D8	TBC1 domain family, member 8 (with GRAM domain)	-1.02463	1.12291	1.42225	1.15056	1.45727	1.26658	616.083	49.152	601.275	31.6257	691.803	11.5322	876.222	45.2445	204526_s_at: TBC1D8; TBC1 domain family, member 8 (with GRAM domain)	9.208	9.42035	9.26399	9.16223	9.20107	9.34098	9.18372	9.19596	9.45591	9.44707	9.40086	9.43243	9.77684	9.66729	9.80829	9.84228	chr2q11.2	chr2:100990126-101042435 (-), 89.74, q11.2	Hs.442657	ENSG00000204634	NP_008994.1	NM_007063
209891_at	1.49718e-06	0.106444	0.0469382	0.000586697	0.325241	0.00331357	0.00256595	SPC25	SPC25, NDC80 kinetochore complex component, homolog (S. cerevisiae)	-1.14364	-1.20259	-2.32574	-1.05155	-2.03363	-1.93394	286.706	34.0983	250.695	11.739	238.406	19.5207	123.275	22.2868	209891_at: SPC25; SPC25, NDC80 kinetochore complex component, homolog (S. cerevisiae)	7.99177	8.38394	8.16015	8.08836	7.89904	8.05371	7.98657	7.93514	8.01844	7.74917	7.95781	7.84902	6.86707	6.57491	7.19494	7.07162	chr2q24.3	chr2:169436141-169455172 (-), 98.0, q24.3	Hs.421956	---	NP_065726.1	NM_020675
220679_s_at	1.5354e-06	0.0941594	0.00951566	0.00205626	0.0797654	0.000264371	7.05922e-05	CDH7	cadherin 7, type 2	1.17537	1.34759	-1.50332	1.14653	-1.76695	-2.02586	70.2321	8.41336	82.5488	9.48477	94.6444	4.51025	46.7181	4.39936	220679_s_at: CDH7; cadherin 7, type 2	6.11951	6.34134	5.91987	6.12464	6.37321	6.23265	6.25308	6.58238	6.6316	6.57837	6.46576	6.57704	5.72849	5.51977	5.42031	5.49663	chr18q22-q23	chr18:61569136-61699154 (+), 99.79, q22.1	Hs.657522	---	NP_004352.2; NP_387450.1	NM_004361; NM_033646
200737_at	1.56679e-06	0.417565	0.132058	0.000786877	0.273245	0.00171366	0.00119402	PGK1	phosphoglycerate kinase 1	-1.02163	-1.05922	-1.4287	-1.0368	-1.39845	-1.34882	3178.26	124.876	3110.98	85.5815	3000.56	157.289	2224.58	177.16	200737_at: PGK1; phosphoglycerate kinase 1	11.557	11.6389	11.6954	11.6414	11.5714	11.5901	11.5893	11.6602	11.6292	11.5096	11.5948	11.4645	11.0493	11.0079	11.1435	11.263	chrXq13	chrX:77246414-77268417 (+), 100.0, q21.1; chrX:67206652-67208384 (-), 92.98, q12	Hs.654578	---	NP_000282.1	NM_000291
200620_at	1.56849e-06	0.166173	0.920353	0.000491234	0.151252	0.000491203	0.000513085	TMEM59	transmembrane protein 59	-1.03634	1.00281	1.26131	1.03925	1.30714	1.25777	2842.82	102.672	2743.15	66.8966	2850.82	108.989	3585.68	179.403	200620_at: TMEM59; transmembrane protein 59	11.513	11.4929	11.3945	11.4892	11.4233	11.3856	11.4079	11.4684	11.5364	11.5098	11.4318	11.4275	11.7019	11.816	11.8719	11.8368	chr1p36-p31	chr1:54270277-54291462 (-), 98.15, p32.3	Hs.523262	ENSG00000116209	NP_004863.2	NM_004872
218663_at	1.56849e-06	0.044975	0.00442801	0.000204442	0.250719	0.000487676	0.00107487	NCAPG	non-SMC condensin I complex, subunit G	-1.14552	-1.23357	-1.80573	-1.07686	-1.57634	-1.46382	363.942	19.5491	317.71	27.9129	295.032	22.0412	201.549	20.298	218663_at: NCAPG; non-SMC condensin I complex, subunit G	8.41337	8.60122	8.49197	8.51747	8.33741	8.45698	8.28535	8.14974	8.34744	8.09491	8.17256	8.19223	7.56761	7.51607	7.8381	7.67679	chr4p15.33	chr4:17421702-17454229 (+), 99.75, p15.32	Hs.567567	---	NP_071741.2	NM_022346
225728_at	1.60156e-06	0.217074	0.0142485	0.00208971	0.259039	0.000566473	0.000484322	SORBS2	sorbin and SH3 domain containing 2	-1.0392	-1.07873	1.27509	-1.03804	1.32508	1.37548	282.344	7.61524	271.694	13.0262	261.737	8.98453	360.015	22.7752	225728_at: SORBS2; sorbin and SH3 domain containing 2	8.08225	8.16684	8.1599	8.15466	8.16986	8.02042	8.03826	8.10988	7.98703	8.09481	7.99842	8.04511	8.44884	8.37979	8.57588	8.55439	chr4q35.1	chr4:186743591-186745178 (-), 97.74, q35.1	Hs.655143	ENSG00000154556	NP_003594.2; NP_066547.1	NM_003603; NM_021069
221643_s_at	1.60313e-06	0.0784271	0.000558646	0.0023915	0.0199139	0.000713613	4.72338e-05	RERE	arginine-glutamic acid dipeptide (RE) repeats	-1.09243	-1.24922	1.21951	-1.14352	1.33223	1.52344	161.004	7.72112	147.381	10.1663	128.883	5.8652	196.346	11.7163	221643_s_at: RERE; arginine-glutamic acid dipeptide (RE) repeats	7.23302	7.3317	7.35551	7.3985	7.14018	7.15717	7.34492	7.16149	7.08551	7.00549	7.0192	6.92499	7.70507	7.55232	7.53183	7.67209	chr1p36.2-p36.1	chr1:8336739-8406313 (-), 95.13, p36.23	Hs.463041	ENSG00000142599	NP_001036146.1; NP_001036147.1; NP_036234.3	NM_001042681; NM_001042682; NM_012102
204288_s_at	1.60403e-06	0.0567802	0.0205626	0.00331327	0.528189	0.00141353	0.00127216	SORBS2	sorbin and SH3 domain containing 2	-1.04622	-1.0597	1.22315	-1.01289	1.27968	1.29618	332.611	8.82075	317.917	8.81651	313.872	8.1927	406.834	24.2277	204288_s_at: SORBS2; sorbin and SH3 domain containing 2	8.34039	8.3934	8.42329	8.35217	8.26227	8.3356	8.35222	8.29826	8.33174	8.25911	8.26361	8.3202	8.72928	8.55899	8.74372	8.63343	chr4q35.1	chr4:186745473-187114516 (-), 98.93, q35.1	Hs.655143	ENSG00000154556	NP_003594.2; NP_066547.1	NM_003603; NM_021069
212105_s_at	1.60484e-06	0.682072	0.482386	0.000378023	0.674728	0.00086686	0.000858639	DHX9	DEAH (Asp-Glu-Ala-His) box polypeptide 9	-1.02375	-1.04121	-1.68334	-1.01706	-1.64428	-1.61671	367.739	31.0555	359.207	18.5089	353.183	20.1808	218.458	24.3224	212105_s_at: DHX9; DEAH (Asp-Glu-Ala-His) box polypeptide 9	8.55923	8.65389	8.35927	8.50209	8.54134	8.54663	8.47607	8.38479	8.53802	8.52546	8.41906	8.36743	7.82242	7.96181	7.65323	7.62107	chr1q25	chr1:181075089-181123738 (+), 97.68, q25.3	Hs.191518	ENSG00000135829	NP_001348.2	NM_001357
228656_at	1.61309e-06	0.00526352	0.000592229	0.131367	0.00571098	0.00342168	0.000186001	PROX1	Prospero-related homeobox 1	-1.13665	-1.40401	1.07252	-1.23521	1.21908	1.50583	157.157	7.20665	138.262	4.92252	111.934	8.17899	168.553	10.5908	228656_at: PROX1; Prospero-related homeobox 1	7.35446	7.34969	7.23168	7.24385	7.12598	7.05239	7.09105	7.1729	6.85464	6.8125	6.64955	6.89734	7.47063	7.28702	7.35131	7.47066	chr1q32.2-q32.3	chr1:212275902-212278485 (+), 96.23, q41	Hs.585369	ENSG00000117707	NP_002754.2	NM_002763
214455_at	1.61831e-06	0.214264	0.810462	0.00024645	0.116251	0.000113468	0.00201586	HIST1H2BC; HIST1H2BG	histone cluster 1, H2bg; histone cluster 1, H2bc	-1.08373	1.00823	1.68085	1.09265	1.82159	1.66713	25.4142	1.99527	23.4507	2.02664	25.6234	0.116416	42.7175	4.35022	214455_at: HIST1H2BC; HIST1H2BG; histone cluster 1, H2bg; histone cluster 1, H2bc	4.7685	4.68084	4.49796	4.70909	4.5066	4.45434	4.50535	4.72453		4.67232	4.68053	4.68529	5.59961	5.26031	5.34894	5.43619	chr6p21.3	chr6:26223092-26232133 (-), 90.68, p22.1	Hs.182137	---	NP_003509.1; NP_003517.2	NM_003518; NM_003526
204132_s_at	1.62699e-06	0.231565	0.00245077	0.00367451	0.00766364	0.000738479	9.85143e-05	FOXO3	forkhead box O3	-1.06722	-1.35991	1.28435	-1.27426	1.37068	1.7466	775.598	66.1608	726.747	26.5507	570.329	53.642	996.135	70.1281	204132_s_at: FOXO3; forkhead box O3	9.53177	9.54734	9.77257	9.53002	9.5418	9.5177	9.53322	9.42556	9.03846	9.11129	9.11389	9.34066	10.0917	9.91854	9.96498	9.85506	chr6q21	chr6:108988180-109107925 (+), 97.71, q21; chr17:18514705-18517219 (-), 76.81, p11.2	Hs.591328	---	NP_001446.1; NP_963853.1	NM_001455; NM_201559
203927_at	1.62846e-06	0.223796	0.0197463	0.000324043	0.00755263	8.70403e-05	0.00777731	NFKBIE	nuclear factor of kappa light polypeptide gene enhancer in B-cells inhibitor, epsilon	1.04143	-1.17631	-1.44767	-1.22505	-1.50765	-1.23068	400.634	12.7422	417.232	20.0872	340.584	27.2326	276.744	18.0665	203927_at: NFKBIE; nuclear factor of kappa light polypeptide gene enhancer in B-cells inhibitor, epsilon	8.58725	8.63365	8.69405	8.66741	8.61708	8.67607	8.763	8.7576	8.35032	8.27564	8.47991	8.52767	8.00087	8.08522	8.22663	8.12772	chr6p21.1	chr6:44334408-44341503 (-), 93.95, p21.1	Hs.458276	---	NP_004547.2	NM_004556
224524_s_at	1.63701e-06	0.01786	0.00385138	0.00708137	0.744089	0.000295945	0.000392705	ASB3	ankyrin repeat and SOCS box-containing 3	-1.10365	-1.09424	1.1516	1.0086	1.27096	1.26013	417.969	4.54032	378.716	16.747	381.973	10.6184	481.333	22.3664	224524_s_at: ASB3; ankyrin repeat and SOCS box-containing 3	8.6842	8.70976	8.71693	8.71786	8.56782	8.57068	8.48037	8.63676	8.55179	8.55485	8.56535	8.63567	8.88128	8.99653	8.84035	8.92079	chr2p16-p14	chr2:53750959-53846228 (-), 98.05, p16.2	Hs.40763	---	NP_057199.1; NP_665862.1	NM_016115; NM_145863
203148_s_at	1.63811e-06	0.0835499	0.286179	0.00158644	0.0647611	0.00441448	0.000440051	TRIM14	tripartite motif-containing 14	-1.03709	1.03712	-1.32994	1.0756	-1.28237	-1.37931	1134.6	32.9662	1094.02	16.2109	1176.72	62.543	853.124	58.5561	203148_s_at: TRIM14; tripartite motif-containing 14	10.1654	10.1963	10.101	10.1274	10.0824	10.0738	10.1211	10.1039	10.3104	10.1626	10.1497	10.1737	9.70497	9.60471	9.80448	9.8219	chr9q22.33	chr9:99886457-99921301 (-), 80.31, q22.33	Hs.575631	---	NP_055603.2; NP_150088.1; NP_150089.1; NP_150090.1	NM_014788; NM_033219; NM_033220; NM_033221
218775_s_at	1.64659e-06	0.712273	0.688574	0.000429493	0.260438	0.000897856	0.000563686	WWC2	WW and C2 domain containing 2	-1.03535	1.0285	-2.01814	1.06486	-1.94924	-2.07567	662.363	87.4288	639.75	44.5542	681.243	51.482	328.204	47.8143	218775_s_at: WWC2; WW and C2 domain containing 2	9.3712	9.10424	9.57688	9.39477	9.43864	9.22504	9.36221	9.24916	9.34073	9.38561	9.34535	9.56457	8.52332	8.10579	8.52924	8.22858	chr4q35.1	chr4:184442377-184475318 (+), 98.98, q35.1	Hs.333179	---	NP_079225.4	NM_024949
219739_at	1.64734e-06	1.23298e-06	0.889255	0.0752142	0.00528846	2.67032e-06	0.543827	RNF186	ring finger protein 186	-1.80718	1.02574	1.08077	1.8537	1.95315	1.05365	228.84	10.0789	126.628	5.35121	234.73	42.126	247.324	13.8144	219739_at: RNF186; ring finger protein 186	7.88496	7.89601	7.76436	7.80325	6.95831	7.06623	6.98455	6.92493	8.04949	8.1133	7.65083	7.61546	7.89538	7.86824	7.99097	8.03972	chr1p36.13	chr1:20013109-20014358 (-), 98.5, p36.13	Hs.124835	---	NP_061935.1	NM_019062
227755_at	1.65906e-06	0.0948546	0.0294237	0.00245231	0.320124	0.000100487	7.55092e-05	---	CDNA clone IMAGE:4077090	-1.06854	-1.10138	1.20438	-1.03073	1.28693	1.32648	391.525	20.5887	366.41	14.2823	355.486	14.0325	471.544	11.6466	227755_at: ---; CDNA clone IMAGE:4077090	8.65363	8.5697	8.69422	8.5283	8.58365	8.54168	8.46928	8.47138	8.50735	8.50686	8.49043	8.38649	8.93308	8.85557	8.86628	8.86876	---	chr17:59470240-59471216 (-), 95.01, q23.3	Hs.356481	---	---	---
204588_s_at	1.66463e-06	0.195926	0.651615	0.000828083	0.0326584	0.000888762	0.00201167	SLC7A7	solute carrier family 7 (cationic amino acid transporter, y+ system), member 7	-1.03226	1.00968	1.22998	1.04225	1.26966	1.21819	3746.03	136.976	3628.95	78.453	3782.29	77.7733	4607.54	226.637	204588_s_at: SLC7A7; solute carrier family 7 (cationic amino acid transporter, y+ system), member 7	11.8574	11.947	11.8347	11.8427	11.7804	11.8454	11.8486	11.826	11.9222	11.8544	11.8695	11.8932	12.0601	12.2079	12.2132	12.1924	chr14q11.2	chr14:22312273-22358798 (-), 98.04, q11.2	Hs.513147	---	NP_003973.2	NM_003982
201192_s_at	1.67325e-06	0.35974	0.72855	7.46481e-06	0.303355	0.0013085	0.000390262	PITPNA	phosphatidylinositol transfer protein, alpha	-1.02849	1.01026	-1.27572	1.03904	-1.24039	-1.28881	604.582	15.0595	587.837	29.6937	610.786	28.0688	473.914	10.5478	201192_s_at: PITPNA; phosphatidylinositol transfer protein, alpha	9.19123	9.26657	9.23212	9.26789	9.142	9.12907	9.24826	9.27224	9.17606	9.2288	9.27772	9.33094	8.93081	8.89229	8.87337	8.85639	chr17p13.3	chr17:1370265-1412820 (-), 87.57, p13.3	Hs.429819	ENSG00000174238	NP_006215.1	NM_006224
225876_at	1.67647e-06	0.137741	0.00438702	0.00699069	0.0108147	0.00153646	4.1931e-05	NPAL3	NIPA-like domain containing 3	-1.09634	-1.29401	1.25876	-1.18031	1.38003	1.62885	167.414	14.7345	152.704	2.5855	129.376	8.34242	210.735	13.9815	225876_at: NPAL3; NIPA-like domain containing 3	7.34351	7.51608	7.45001	7.2225	7.25734	7.24753	7.22712	7.28575	7.04729	7.1278	6.9296	6.94813	7.69558	7.60332	7.83408	7.73465	chr1p36.12-p35.1	chr1:24670331-24672055 (+), 79.73, p36.11	Hs.523442	ENSG00000001461	NP_065181.1	NM_020448
1554408_a_at	1.67977e-06	0.563644	0.181773	0.000262008	0.216348	0.000143694	0.000248878	TK1	thymidine kinase 1, soluble	-1.06888	-1.1708	-2.35742	-1.09535	-2.20549	-2.01351	899.856	152.23	841.864	75.7842	768.58	70.3432	381.712	50.0221	1554408_a_at: TK1; thymidine kinase 1, soluble	9.54679	10.0923	9.66778	9.88632	9.54561	9.68902	9.75951	9.85784	9.63279	9.37631	9.63632	9.67952	8.31474	8.51369	8.6983	8.74	chr17q23.2-q25.3	chr17:73681767-73694707 (-), 94.36, q25.3	Hs.515122	---	NP_003249.1	NM_003258
226333_at	1.69548e-06	0.0135939	0.00697072	0.00395515	0.100921	0.00200289	0.000264179	IL6R	interleukin 6 receptor	-1.09729	-1.18006	1.28573	-1.07543	1.41082	1.51724	374.724	15.741	341.499	9.04209	317.546	20.1862	481.794	38.6718	226333_at: IL6R; interleukin 6 receptor	8.59237	8.51969	8.60567	8.47717	8.36935	8.45604	8.43548	8.40056	8.40835	8.32766	8.18394	8.31444	9.03344	8.75103	8.90754	8.94283	chr1q21	chr1:152705894-152708549 (+), 91.21, q21.3	Hs.591492	---	NP_000556.1; NP_852004.1	NM_000565; NM_181359
227349_at	1.70673e-06	0.32674	0.0557605	0.000216074	0.146213	0.000375374	0.0009775	---	---	-1.05848	-1.19214	-2.01671	-1.12627	-1.90528	-1.69166	300.398	23.4038	283.801	20.2226	251.982	30.7691	148.955	17.9256	227349_at: ---; ---	8.09065	8.36557	8.22074	8.23285	8.16658	8.01746	8.26766	8.13219	8.09406	7.79884	7.83692	8.14649	7.34973	6.95432	7.32909	7.20847	---	chr10:96360691-96363652 (+), 48.05, q23.33	---	ENSG00000119969	---	---
237017_s_at	1.72698e-06	0.128218	0.106639	0.000711466	0.810568	0.000283995	0.00022705	---	---	-1.16762	-1.19421	2.23508	-1.02277	2.60972	2.66915	41.6311	5.07879	35.6548	4.65515	34.8609	4.99871	93.049	17.966	237017_s_at: ---; ---	5.57064	5.45836	5.17911	5.27804	5.19296	4.99501	5.01267	5.38778	5.16029	5.06688	4.86155	5.36081	6.46446	6.49669	6.23763	6.8842	---	chr15:65065759-65138585 (-), 67.14, q22.33	---	---	---	---
214268_s_at	1.73102e-06	0.0548246	0.000356566	0.0222938	0.00023559	0.00912465	0.00112473	MTMR4	myotubularin related protein 4	-1.07268	-1.26686	1.17926	-1.18102	1.26497	1.49396	663.727	31.0728	618.754	14.8676	523.915	16.9571	782.707	64.0106	214268_s_at: MTMR4; myotubularin related protein 4	9.41719	9.40266	9.40306	9.26998	9.28417	9.31487	9.23423	9.25837	9.10099	9.00375	9.00728	9.0185	9.42827	9.63531	9.67651	9.69398	chr17q22-q23	chr17:53839428-53923217 (-), 86.52, q22	Hs.514373	---	NP_004678.2	NM_004687
209932_s_at	1.74126e-06	0.968318	0.27395	0.000240737	0.150815	0.000265842	0.000423411	DUT	dUTP pyrophosphatase	1.00017	-1.07935	-1.73877	-1.07953	-1.73906	-1.61094	700.434	66.8348	700.551	42.4008	648.94	45.8724	402.833	41.6371	209932_s_at: DUT; dUTP pyrophosphatase	9.23549	9.48227	9.51478	9.55495	9.35634	9.417	9.56133	9.46687	9.30261	9.21272	9.44424	9.39726	8.51655	8.54576	8.83393	8.69726	chr15q15-q21.1	chr15:46410942-46421708 (+), 96.04, q21.1	Hs.527980	ENSG00000128951	NP_001020419.1; NP_001020420.1; NP_001939.1	NM_001025248; NM_001025249; NM_001948
1552279_a_at	1.7488e-06	0.79566	0.0524047	0.00104762	0.045515	0.00105533	0.000103805	SLC46A1	solute carrier family 46, member 1	-1.01338	-1.13582	1.35482	-1.12082	1.37294	1.53883	727.735	57.5518	718.127	5.58982	640.713	45.2224	985.946	52.0835	1552279_a_at: SLC46A1; solute carrier family 46, member 1	9.50986	9.65582	9.39236	9.45782	9.48997	9.50297	9.47748	9.48182	9.21967	9.39443	9.24758	9.42166	9.99351	10.024	9.87278	9.88512	chr17q11.2	chr17:23746821-23757346 (-), 92.12, q11.2	Hs.446689	---	NP_542400.2	NM_080669
203409_at	1.7549e-06	0.2472	0.0157424	0.000324682	0.00512702	0.000162472	0.00294688	DDB2	damage-specific DNA binding protein 2, 48kDa	-1.08576	-1.27756	-1.68237	-1.17665	-1.54949	-1.31686	394.148	41.6031	363.016	20.4051	308.516	9.5296	234.281	18.4903	203409_at: DDB2; damage-specific DNA binding protein 2, 48kDa	8.44528	8.7951	8.67666	8.54927	8.39244	8.53528	8.4949	8.586	8.24756	8.23342	8.26131	8.33249	7.76708	7.90334	7.79252	8.01219	chr11p12-p11	chr11:47193088-47217339 (+), 99.89, p11.2	Hs.655280	ENSG00000134574	NP_000098.1	NM_000107
218115_at	1.7572e-06	0.415123	0.086319	0.000659683	0.149518	7.97474e-05	5.10744e-05	ASF1B	ASF1 anti-silencing function 1 homolog B (S. cerevisiae)	-1.08356	-1.19884	-2.00419	-1.10639	-1.84964	-1.67178	510.203	73.5329	470.86	42.7711	425.581	30.1664	254.568	18.1451	218115_at: ASF1B; ASF1 anti-silencing function 1 homolog B (S. cerevisiae)	8.74931	9.24243	8.92194	9.0217	8.67141	8.96045	8.91075	8.95504	8.79659	8.58793	8.81923	8.71823	7.9016	7.95865	7.96314	8.13361	chr19p13.12	chr19:14091342-14108429 (-), 99.82, p13.12	Hs.26516	---	NP_060624.1	NM_018154
227875_at	1.76402e-06	0.455962	0.459897	0.0044479	0.932938	0.00540037	0.00587188	KLHL13	kelch-like 13 (Drosophila)	1.03179	1.02833	2.19683	-1.00336	2.12914	2.1363	542.921	31.8345	560.181	30.1366	558.303	23.0256	1192.71	273.35	227875_at: KLHL13; kelch-like 13 (Drosophila)	9.05425	8.9776	9.12746	9.17158	9.10437	9.06606	9.23899	9.10348	9.09389	9.13943	9.06332	9.19932	9.98757	9.89367	10.6025	10.2872	chrXq23-q24	chrX:116915804-116965933 (-), 95.15, q24	Hs.348262	ENSG00000003096	NP_277030.2	NM_033495
239066_at	1.77583e-06	0.210763	0.0875764	0.00121565	0.0307141	0.000847415	0.000177129	---	Transcribed locus	1.04739	-1.10523	1.45815	-1.1576	1.39218	1.61159	198.85	5.69876	208.273	11.5157	179.917	14.7195	289.953	22.5728	239066_at: ---; Transcribed locus	7.57273	7.65754	7.64851	7.66156	7.69702	7.60364	7.79884	7.70322	7.54368	7.60053	7.3202	7.48536	8.2141	8.00774	8.20934	8.2738	---	chr8:121135267-121135885 (+), 65.49, q24.12	Hs.521782	---	---	---
218889_at	1.77954e-06	0.375919	0.0443872	0.010602	8.58289e-05	2.91039e-05	1.46146e-06	NOC3L	nucleolar complex associated 3 homolog (S. cerevisiae)	-1.06617	1.1924	-1.35239	1.27129	-1.26846	-1.61258	492.075	56.526	461.536	11.8142	586.748	21.6394	363.856	11.4863	218889_at: NOC3L; nucleolar complex associated 3 homolog (S. cerevisiae)	8.78601	9.1348	8.81817	9.00383	8.89776	8.8494	8.8081	8.84453	9.25545	9.2127	9.12757	9.18771	8.49997	8.47463	8.57213	8.48006	chr10q23.33	chr10:96082975-96100036 (-), 99.92, q23.33	Hs.74899	ENSG00000173145	NP_071896.8	NM_022451
220786_s_at	1.78271e-06	0.0650209	0.010962	0.00365146	0.0757726	0.00279127	0.000512902	SLC38A4	solute carrier family 38, member 4	-1.17473	-1.41815	2.21122	-1.20722	2.59759	3.13585	124.638	14.5154	106.099	8.09811	87.8877	13.4934	275.603	67.2943	220786_s_at: SLC38A4; solute carrier family 38, member 4	6.97139	6.80975	7.17732	6.85971	6.87088	6.72239	6.70346	6.60797	6.71662	6.30212	6.52149	6.24033	7.80466	7.75814	8.47475	8.26014	chr12q13	chr12:45444810-45506035 (-), 99.77, q13.11	Hs.446077	---	NP_060488.2	NM_018018
224595_at	1.78356e-06	0.366726	0.323301	0.000312538	0.963565	0.000130693	0.000118795	SLC44A1	solute carrier family 44, member 1	-1.03935	-1.03838	1.33738	1.00093	1.39001	1.38871	941.072	53.4588	905.443	48.7132	906.287	32.0359	1258.57	67.3931	224595_at: SLC44A1; solute carrier family 44, member 1	9.93414	9.95282	9.77548	9.84314	9.87593	9.89375	9.78695	9.72698	9.87325	9.84891	9.81582	9.75459	10.2145	10.2539	10.3284	10.3873	chr9q31.2	chr9:107046850-107193505 (+), 96.06, q31.1	Hs.573495	ENSG00000070214	NP_071392.2; NP_536856.2	NM_022109; NM_080546
214845_s_at	1.78388e-06	0.739882	0.650598	0.000237557	0.885852	7.35666e-05	7.43759e-05	CALU	calumenin	-1.01456	-1.01963	-1.39323	-1.005	-1.37324	-1.36641	750.437	48.5245	739.667	35.4597	735.988	34.5835	538.63	24.9809	214845_s_at: CALU; calumenin	9.67999	9.51247	9.53532	9.46979	9.62445	9.5124	9.51924	9.46195	9.49693	9.50345	9.61965	9.46947	9.10175	9.02425	9.15164	9.01033	chr7q32	chr7:128175859-128196457 (+), 97.46, q32.1	Hs.7753	ENSG00000128595	NP_001210.1	NM_001219
202141_s_at	1.78604e-06	0.475769	0.306076	0.000682753	0.472282	0.000631807	0.00038873	COPS8	COP9 constitutive photomorphogenic homolog subunit 8 (Arabidopsis)	1.01074	1.03401	-1.23673	1.02303	-1.25001	-1.27879	845.016	17.2556	854.09	16.5528	873.757	45.1243	683.266	29.8836	202141_s_at: COPS8; COP9 constitutive photomorphogenic homolog subunit 8 (Arabidopsis)	9.68145	9.75179	9.73157	9.72563	9.73263	9.71884	9.77869	9.72202	9.7031	9.71027	9.85133	9.8139	9.37027	9.35233	9.47777	9.46069	chr2q37.3	chr2:237659298-237672065 (+), 90.04, q37.3; chr3:68276831-68277613 (+), 40.26, p14.1	Hs.531713	---	NP_006701.1; NP_937832.1	NM_006710; NM_198189
212554_at	1.79521e-06	0.521654	0.497448	7.74349e-05	0.247044	0.000844322	3.18794e-05	CAP2	CAP, adenylate cyclase-associated protein, 2 (yeast)	-1.02708	1.0235	-1.35838	1.05121	-1.32257	-1.3903	332.421	16.0713	323.657	20.863	340.232	15.0505	244.719	8.90339	212554_at: CAP2; CAP, adenylate cyclase-associated protein, 2 (yeast)	8.3139	8.35913	8.47377	8.35572	8.44758	8.32127	8.22177	8.35367	8.49139	8.35611	8.36306	8.42675	7.90715	7.88035	7.94965	7.99993	chr6p22.3	chr6:17501714-17665992 (+), 96.69, p22.3	Hs.132902	ENSG00000112186	NP_006357.1	NM_006366
209348_s_at	1.79677e-06	0.987445	0.613911	0.00322904	0.561545	0.00433252	0.00235792	MAF	v-maf musculoaponeurotic fibrosarcoma oncogene homolog (avian)	-1.00027	-1.02718	2.00261	-1.0269	2.00315	2.05703	112.667	7.52215	112.636	5.04783	109.686	8.53834	225.628	45.0211	209348_s_at: MAF; v-maf musculoaponeurotic fibrosarcoma oncogene homolog (avian)	6.87716	6.72259	6.91407	6.74023	6.90522	6.75782	6.80554	6.78927	6.88902	6.73032	6.63617	6.84016	7.61656	7.56615	7.8369	8.17049	chr16q22-q23	chr16:78187870-78192112 (-), 87.31, q23.1	Hs.134859	---	NP_001026974.1; NP_005351.2; XP_001134279.1; XP_001134280.1	NM_001031804; NM_005360; XM_001134279; XM_001134280
200020_at	1.80322e-06	0.544662	0.915866	0.000396726	0.440738	0.000776116	0.00102666	TARDBP	TAR DNA binding protein	-1.01475	-1.00272	-1.22697	1.012	-1.20914	-1.22365	2198.89	80.9293	2166.94	51.3123	2192.93	37.0253	1792.13	75.7191	200020_at: TARDBP; TAR DNA binding protein	11.0232	11.1115	11.13	11.1426	11.0524	11.07	11.072	11.1302	11.1241	11.108	11.0957	11.0662	10.816	10.8297	10.7182	10.8619	chr1p36.22	chr1:10995315-11006688 (+), 99.02, p36.22; chr13:59746854-59749951 (+), 90.7, q21.2	Hs.300624	---	NP_031401.1	NM_007375
228840_at	1.80683e-06	0.0818583	0.0932154	0.000153787	0.846523	0.000571068	0.000387507	AMOTL1	angiomotin like 1	1.07288	1.06479	-1.23923	-1.00761	-1.32955	-1.31951	217.886	7.84979	233.767	12.9087	232.002	11.6629	175.824	4.14136	228840_at: AMOTL1; angiomotin like 1	7.82262	7.76832	7.69649	7.77947	7.8374	7.81319	7.98272	7.83601	7.81841	7.79118	7.86246	7.95455	7.4467	7.45648	7.50396	7.42361	chr11q14.3	chr11:94242061-94243977 (+), 99.0, q21	Hs.503594	ENSG00000166025	NP_570899.1	NM_130847
223544_at	1.82757e-06	0.656578	0.824049	3.24733e-05	0.939489	5.58635e-05	0.000828459	TMEM79	transmembrane protein 79	1.01365	1.01144	1.3916	-1.00218	1.37286	1.37585	162.604	5.39637	164.824	7.45057	164.465	12.1387	226.28	9.7695	223544_at: TMEM79; transmembrane protein 79	7.28212	7.33222	7.37487	7.38927	7.29912	7.31589	7.41635	7.42334	7.44976	7.43893	7.32588	7.21997	7.8196	7.88134	7.84856	7.73427	chr1q22	chr1:154519362-154528858 (+), 96.36, q22	Hs.347408	---	NP_115699.1	NM_032323
211974_x_at	1.82851e-06	0.776572	0.0469863	0.00036889	0.0577219	0.0005659	0.000260688	RBPJ	recombination signal binding protein for immunoglobulin kappa J region	-1.00437	-1.07031	1.17537	-1.06565	1.18051	1.25801	837.287	19.3287	833.642	13.8083	782.284	35.3979	984.124	32.8828	211974_x_at: RBPJ; recombination signal binding protein for immunoglobulin kappa J region	9.66157	9.7314	9.71003	9.73415	9.724	9.72219	9.67533	9.69102	9.62379	9.57153	9.5507	9.69579	9.89444	9.99686	9.96728	9.9098	chr4p15.2	chr4:25774216-26045727 (+), 98.51, p15.2	Hs.479396	ENSG00000168214	NP_005340.2; NP_056958.3; NP_976028.1; NP_976029.1	NM_005349; NM_015874; NM_203283; NM_203284
227917_at	1.83817e-06	0.0325722	0.0261481	0.00264916	0.380049	0.00146105	0.000445499	---	MRNA; cDNA DKFZp434N2116 (from clone DKFZp434N2116); CDNA FLJ37098 fis, clone BRACE2019004; CDNA clone IMAGE:5285282	-1.093	-1.13362	1.40484	-1.03716	1.5355	1.59256	622.963	31.1084	569.954	21.9362	549.533	35.9334	875.163	86.5461	227917_at: ---; MRNA; cDNA DKFZp434N2116 (from clone DKFZp434N2116); CDNA FLJ37098 fis, clone BRACE2019004; CDNA clone IMAGE:5285282	9.21589	9.37169	9.30572	9.23337	9.0785	9.19903	9.19413	9.14391	9.12431	9.17238	8.95681	9.14511	9.60512	9.70504	9.83066	9.93162	---	---	Hs.603169; Hs.649066; Hs.656893	---	---	---
205588_s_at	1.84418e-06	0.131278	0.140924	0.000305491	0.880824	0.000936804	0.000696683	FGFR1OP	FGFR1 oncogene partner	-1.06299	-1.06831	-1.50901	-1.005	-1.41959	-1.41253	519.801	28.1627	489	20.9787	486.566	27.6537	344.465	27.8012	205588_s_at: FGFR1OP; FGFR1 oncogene partner	8.93246	9.10068	9.06982	8.97793	8.92521	9.02069	8.899	8.88597	8.86422	8.93795	8.86295	9.034	8.2758	8.55888	8.45445	8.40948	chr6q27	chr6:167332805-167373793 (+), 99.94, q27	Hs.487175	---	NP_008976.1; NP_919410.1	NM_007045; NM_194429
218349_s_at	1.8479e-06	0.654002	0.248761	0.00126448	0.378383	0.000456001	0.00133656	ZWILCH	Zwilch, kinetochore associated, homolog (Drosophila)	-1.03156	-1.08892	-1.67503	-1.0556	-1.62378	-1.53825	261.479	27.0133	253.478	19.1734	240.127	21.0834	156.104	3.82107	218349_s_at: ZWILCH; Zwilch, kinetochore associated, homolog (Drosophila)	7.9386	8.23587	7.93557	7.99035	8.10932	7.86492	7.92516	8.03113	7.94912	7.78052	7.82608	8.05844	7.25672	7.32954	7.29972	7.25817	chr15q22.31	chr15:64593416-64626097 (+), 99.04, q22.31	Hs.21331	---	NP_060445.3; XP_001133661.1	NM_017975; NR_003105; XM_001133661
209270_at	1.85645e-06	0.287119	0.162467	0.00128957	0.761235	0.000219762	6.89752e-05	LAMB3	laminin, beta 3	-1.05344	-1.06507	1.29747	-1.01104	1.36681	1.3819	2434.92	163.231	2311.39	133.583	2286.15	39.9839	3159.22	118.641	209270_at: LAMB3; laminin, beta 3	11.3055	11.3522	11.1765	11.1547	11.1149	11.2729	11.0954	11.2079	11.1712	11.186	11.1286	11.1484	11.5519	11.6842	11.6333	11.6289	chr1q32	chr1:207854944-207892297 (-), 99.19, q32.2	Hs.497636	---	NP_000219.2; NP_001017402.1	NM_000228; NM_001017402
202671_s_at	1.86651e-06	0.737971	0.348919	0.00175855	0.228488	0.00274221	0.000404359	PDXK	pyridoxal (pyridoxine, vitamin B6) kinase	-1.0196	1.0492	-1.47095	1.06977	-1.44267	-1.54333	700.653	52.9834	687.182	58.218	735.129	41.7166	476.327	6.06231	202671_s_at: PDXK; pyridoxal (pyridoxine, vitamin B6) kinase	9.30794	9.54957	9.41591	9.52419	9.29148	9.40957	9.39956	9.58239	9.49851	9.41291	9.57167	9.59725	8.90478	8.87475	8.91615	8.8872	chr21q22.3	chr21:43963597-44000387 (+), 99.38, q22.3	Hs.284491	ENSG00000160209	NP_003672.1; NP_116309.1	NM_003681; NM_032920
204547_at	1.86822e-06	0.872541	0.370025	0.000274726	0.287176	0.000310196	0.000158431	RAB40B	RAB40B, member RAS oncogene family	1.00658	-1.04234	1.46433	-1.0492	1.45475	1.52633	578.638	34.9083	582.448	31.3635	555.135	34.2841	847.317	61.682	204547_at: RAB40B; RAB40B, member RAS oncogene family	9.17901	9.14078	9.2906	9.08795	9.1954	9.25225	9.2192	9.07064	9.02945	9.20615	9.17532	9.04761	9.74412	9.56517	9.80356	9.7822	chr17q25.3	chr17:78208237-78249802 (-), 99.58, q25.3	Hs.484068	---	NP_006813.1	NM_006822
217626_at	1.8738e-06	0.261315	0.90793	0.0010415	0.0783723	0.00227124	0.00216001	---	aldo-keto reductase family 1, member c1???????????	-1.07755	-1.0099	1.70326	1.06699	1.83535	1.72012	93.7181	9.11405	86.9733	2.57691	92.7998	4.53883	159.626	22.9768	217626_at: ---; ---	6.60519	6.64415	6.32516	6.60462	6.41137	6.46654	6.40089	6.48931	6.5548	6.54974	6.43289	6.60148	7.59842	7.24999	7.20411	7.18025	---	chr10:4995623-4996264 (+), 98.77, p15.1; chr10:5035397-5036040 (-), 98.46, p15.1	---	ENSG00000187134	---	---
221436_s_at	1.87673e-06	0.0913677	0.0223351	0.000243838	0.152892	0.000132697	0.000274834	CDCA3	cell division cycle associated 3	-1.10413	-1.16612	-1.52186	-1.05614	-1.37833	-1.30506	1547.41	123.701	1401.47	73.9024	1326.98	51.6892	1016.79	53.3422	221436_s_at: CDCA3; cell division cycle associated 3	10.5524	10.7439	10.4735	10.5992	10.3633	10.5459	10.4315	10.4643	10.4395	10.3394	10.3159	10.3977	9.90127	10.0228	10.074	9.95514	chr12p13	chr12:6828467-6830377 (-), 100.0, p13.31	Hs.524216	---	NP_112589.1	NM_031299
210041_s_at	1.87762e-06	0.788369	0.940918	0.000814655	0.667635	0.000642405	4.06483e-05	PGM3	phosphoglucomutase 3	1.0092	-1.00268	-1.24082	-1.01191	-1.25224	-1.23751	822.113	38.0125	829.68	37.3965	819.918	8.57798	662.556	14.8349	210041_s_at: PGM3; phosphoglucomutase 3	9.59636	9.71222	9.75299	9.66655	9.72258	9.59741	9.74496	9.71618	9.68985	9.68968	9.67994	9.65764	9.37867	9.35226	9.34174	9.41386	chr6q14.1-q15	chr6:83935348-83959690 (-), 99.02, q14.2	Hs.654985	ENSG00000013375	NP_056414.1	NM_015599
202068_s_at	1.88575e-06	0.603045	0.000865615	0.000459696	0.00124705	0.000652532	0.627463	LDLR	low density lipoprotein receptor (familial hypercholesterolemia)	1.02112	-1.24432	-1.25811	-1.2706	-1.28468	-1.01108	5846.12	291.72	5969.61	332.42	4698.24	122.485	4646.75	160.958	202068_s_at: LDLR; low density lipoprotein receptor (familial hypercholesterolemia)	12.4949	12.6044	12.5171	12.4313	12.4324	12.6134	12.5278	12.5932	12.1566	12.1781	12.2144	12.2411	12.1835	12.2185	12.1091	12.2143	chr19p13.3	chr19:11061131-11105490 (+), 84.99, p13.2	Hs.213289	---	NP_000518.1	NM_000527
214662_at	1.91631e-06	0.312257	0.00119542	0.0327997	0.000391873	0.0107256	0.000877316	WDR43	WD repeat domain 43	1.0359	1.26264	-1.12318	1.21889	-1.1635	-1.41818	382.177	19.505	395.895	15.3392	482.553	9.89629	340.262	22.2399	214662_at: WDR43; WD repeat domain 43	8.47478	8.64753	8.61264	8.5717	8.6006	8.71034	8.60493	8.59685	8.88386	8.93526	8.89442	8.94373	8.51884	8.30063	8.44418	8.36913	chr2p23.2	chr2:28971059-29024589 (+), 86.48, p23.2	Hs.169863	---	XP_087089.4; XP_933659.1; XP_938044.1; XP_938048.1; XP_938051.1; XP_946034.1; XP_949980.1; XP_949...	XM_087089; XM_928566; XM_932951; XM_932955; XM_932958; XM_940941; XM_944887; XM_944889; XM_944891...
218723_s_at	1.94708e-06	0.853792	0.570452	0.00129465	0.28435	2.2684e-05	8.39229e-05	C13orf15	chromosome 13 open reading frame 15	-1.0278	1.05916	-2.03674	1.0886	-1.98166	-2.15723	60.0665	10.0623	58.4421	3.52117	63.62	7.66198	29.4915	2.5226	218723_s_at: C13orf15; chromosome 13 open reading frame 15	5.57086	6.17165	5.93872	5.89016	5.77149	5.8212	5.9647	5.9105	5.83911	5.85088	6.19598	6.0489	4.79197	5.0452	4.78852	4.88791	chr13q14.11	chr13:40929711-40943007 (+), 96.31, q14.11	Hs.507866	ENSG00000102760	NP_054778.2; XP_001132553.1	NM_014059; XM_001132553
216238_s_at	1.97344e-06	0.20509	0.556997	0.00112319	0.321167	4.64496e-05	0.000122976	FGB	fibrinogen beta chain	1.16442	1.06711	2.4121	-1.09119	2.0715	2.2604	1189.97	231.088	1385.63	144.993	1269.83	158.607	2870.33	229.365	216238_s_at: FGB; fibrinogen beta chain	10.3568	10.5053	9.91569	10.0073	10.4697	10.6221	10.3397	10.2907	10.4798	10.4045	10.2641	10.0582	11.4236	11.6483	11.4083	11.4546	chr4q28	chr4:155703612-155709069 (+), 98.76, q32.1	Hs.300774	---	NP_005132.2	NM_005141
227085_at	1.97567e-06	0.50729	0.057729	0.0001626	0.0853622	0.000457798	0.000820767	H2AFV	H2A histone family, member V	-1.02127	-1.08613	-1.37568	-1.06351	-1.34703	-1.26659	572.212	27.9385	560.293	15.3932	526.835	25.8229	415.948	23.5929	227085_at: H2AFV; H2A histone family, member V	9.05668	9.2101	9.20769	9.16186	9.07496	9.12963	9.14471	9.16919	9.07797	8.93486	9.09489	9.05175	8.64061	8.61749	8.75203	8.78395	chr7p13	chr7:44837674-44840296 (-), 24.8, p13	Hs.488189	---	NP_036544.1; NP_619541.1; NP_958844.1; NP_958924.1; NP_958925.1	NM_012412; NM_138635; NM_201436; NM_201516; NM_201517
210567_s_at	1.97999e-06	0.999644	0.433231	0.000401908	0.239453	0.000160906	0.000525377	SKP2	S-phase kinase-associated protein 2 (p45)	-1.00136	-1.03677	-1.41434	-1.03536	-1.41242	-1.36418	381.035	28.0405	380.519	16.0984	367.522	10.7549	269.409	16.287	210567_s_at: SKP2; S-phase kinase-associated protein 2 (p45)	8.53948	8.70224	8.44915	8.59259	8.56459	8.62462	8.48627	8.60787	8.47054	8.55227	8.50225	8.55983	7.96653	8.16036	8.12484	8.03491	chr5p13	chr5:36187982-36219900 (+), 97.77, p13.2	Hs.23348	ENSG00000145604	NP_005974.2; NP_116026.1	NM_005983; NM_032637
235444_at	1.98201e-06	0.00156413	0.098232	0.265265	0.000309723	1.08403e-05	0.00275232	FOXP1	forkhead box P1	-1.42724	-1.11188	1.06295	1.28363	1.51708	1.18187	311.76	27.0638	218.436	8.62403	280.39	13.8064	331.384	15.4682	235444_at: FOXP1; forkhead box P1	8.33063	8.26123	8.41449	8.11418	7.68911	7.82108	7.799	7.77164	8.17957	8.1679	8.02238	8.14989	8.36047	8.46744	8.32237	8.33457	chr3p14.1	chr3:71099480-71100242 (-), 92.29, p14.1	Hs.431498	---	NP_001012523.1; NP_116071.2	NM_001012505; NM_032682
205126_at	1.99781e-06	0.854975	0.298214	7.73552e-05	0.362395	7.57438e-05	0.000304117	VRK2	vaccinia related kinase 2	1.00553	1.04409	-1.31048	1.03835	-1.31773	-1.36827	445.028	17.8201	447.488	18.5338	464.65	28.5809	339.59	13.722	205126_at: VRK2; vaccinia related kinase 2	8.73067	8.7876	8.7985	8.87079	8.82432	8.74447	8.77152	8.87882	8.79037	8.77597	8.90996	8.95554	8.33333	8.47222	8.39394	8.42756	chr2p16-p15	chr2:58127335-58240507 (+), 99.84, p16.1	Hs.653148	---	NP_006287.2	NM_006296
214676_x_at	2.0008e-06	0.0956923	0.369193	9.59281e-05	0.37475	0.000574763	0.000199084	MUC3B	mucin 3B, cell surface associated	-1.06686	-1.02862	-1.36403	1.03717	-1.27855	-1.32608	151.065	3.72641	141.598	7.93802	146.862	7.65	110.749	4.92664	214676_x_at: MUC3B; mucin 3B, cell surface associated	7.26112	7.25075	7.25784	7.18505	7.24334	7.16789	7.05583	7.10881	7.14821	7.2636	7.11692	7.25863	6.71967	6.82723	6.75432	6.85907	chr7q22	chr7:100388543-100398339 (+), 77.89, q22.1	Hs.489354	ENSG00000169894	XP_001125753.1; XP_001131827.1; XP_374502.1	XM_001125753; XM_001131827; XM_374502
205053_at	2.01864e-06	0.384598	0.0486888	0.000141546	0.123281	0.000103724	0.000271851	PRIM1	primase, polypeptide 1, 49kDa	-1.05462	-1.14621	-1.64683	-1.08685	-1.56154	-1.43676	781.748	66.6478	741.262	51.1226	682.027	41.9045	474.698	33.3953	205053_at: PRIM1; primase, polypeptide 1, 49kDa	9.44298	9.71245	9.57389	9.69679	9.43167	9.46879	9.57711	9.64754	9.40839	9.29733	9.42638	9.51441	8.75993	8.86229	8.93057	8.99985	chr12q13	chr12:55411672-55432374 (-), 98.5, q13.3	Hs.534339	ENSG00000198056	NP_000937.1	NM_000946
223804_s_at	2.02715e-06	0.0562781	0.81348	0.000546664	0.028852	0.000364437	8.89969e-05	THUMPD3	THUMP domain containing 3	-1.10396	-1.01105	-1.36679	1.0919	-1.23808	-1.35186	583.491	38.5835	528.544	10.7688	577.116	27.5125	426.906	16.5737	223804_s_at: THUMPD3; THUMP domain containing 3	9.06127	9.18124	9.20794	9.29425	9.02955	9.02803	9.03604	9.08902	9.24168	9.07548	9.17783	9.19088	8.65551	8.74762	8.75745	8.78719	chr3p25.3	chr3:9379737-9401554 (+), 98.06, p25.3	Hs.443081	---	NP_056268.1	NM_015453
229072_at	2.03217e-06	0.371591	0.00568595	0.022948	1.23558e-05	0.0227673	0.000152624	---	CDNA clone IMAGE:5259272	1.0445	-1.2928	1.17611	-1.35034	1.126	1.52048	115.12	9.65446	120.243	4.08043	89.0466	2.73187	135.394	8.39431	229072_at: ---; CDNA clone IMAGE:5259272	6.89199	6.69378	6.97926	6.8076	6.97651	6.91027	6.88441	6.86559	6.53452	6.42829	6.47576	6.46535	7.19082	6.97981	7.09822	7.04696	---	chr11:82361824-82362627 (-), 76.08, q14.1	Hs.594773	---	---	---
220393_at	2.04241e-06	0.0793067	0.561568	0.000687001	0.14506	0.000221063	0.000604685	GLULD1	glutamate-ammonia ligase (glutamine synthetase) domain containing 1	-1.15263	-1.04012	1.75533	1.10817	2.02324	1.82575	1158.18	110.914	1004.82	94.2613	1113.51	88.595	2032.99	272.739	220393_at: GLULD1; glutamate-ammonia ligase (glutamine synthetase) domain containing 1	10.2667	10.0448	10.3151	10.0641	10.0836	10.0837	9.88488	9.81958	10.2575	10.149	10.076	9.98745	10.957	10.7676	11.2299	10.9651	chr6pter-q22.33	chr6:64047520-64087841 (-), 98.97, q12	Hs.149585	---	NP_057655.1	NM_016571
213523_at	2.051e-06	0.663582	0.262315	0.000271285	0.341339	0.000296629	0.000787885	CCNE1	cyclin E1	-1.03963	-1.10083	-1.9886	-1.05888	-1.91281	-1.80645	366.908	46.7998	352.924	30.9503	333.3	20.909	184.505	23.5664	213523_at: CCNE1; cyclin E1	8.28768	8.7316	8.46998	8.55257	8.34279	8.36459	8.52628	8.60264	8.31979	8.3012	8.4975	8.39587	7.34337	7.66493	7.37471	7.69154	chr19q12	chr19:34994770-35007059 (+), 95.04, q12	Hs.244723	ENSG00000105173	NP_001229.1; NP_476530.1	NM_001238; NM_057182
218741_at	2.05327e-06	0.595936	0.19617	0.000162836	0.36334	0.000160092	0.000286381	CENPM	centromere protein M	-1.05267	-1.13275	-2.1917	-1.07607	-2.08204	-1.93486	324.347	42.1805	308.119	34.5744	286.337	25.9349	147.989	19.3781	218741_at: CENPM; centromere protein M	8.06532	8.48544	8.30559	8.47059	8.08813	8.1608	8.36177	8.4313	8.18931	7.98138	8.30187	8.1556	6.9725	7.43376	7.18999	7.20416	chr22q13.2	chr22:40664687-40673061 (-), 97.07, q13.2	Hs.208912	---	NP_001002876.1; NP_076958.1	NM_001002876; NM_024053
223274_at	2.06752e-06	0.144058	0.0464483	0.000215165	0.190193	0.000462807	0.00123532	TCF19	transcription factor 19 (SC1)	-1.16832	-1.2663	-2.24603	-1.08386	-1.92244	-1.7737	188.389	29.235	161.248	13.124	148.772	9.45553	83.8767	11.8304	223274_at: TCF19; transcription factor 19 (SC1)	7.33588	7.84501	7.48146	7.51862	7.14903	7.41729	7.38675	7.36437	7.28906	7.08397	7.27553	7.21026	6.16592	6.64352	6.3225	6.38712	chr6p21.3	chr6:31235044-31239534 (+), 98.48, p21.33; chr6_cox_hap1:2578329-2582814 (+), 98.53 //; chr6_qbl_...	Hs.584807	ENSG00000137310; ENSG00000206352; ENSG00000206455	NP_001070979.1; NP_009040.2	NM_001077511; NM_007109
203740_at	2.0701e-06	0.701523	0.554404	0.000295928	0.546537	0.00162155	0.000501366	MPHOSPH6	M-phase phosphoprotein 6	-1.01125	-1.01788	-1.28001	-1.00656	-1.26578	-1.25753	585.253	28.3831	578.742	0.548495	574.973	11.3173	457.224	19.4535	203740_at: MPHOSPH6; M-phase phosphoprotein 6	9.10165	9.26793	9.17769	9.21927	9.17538		9.17811	9.17685	9.14794	9.13767	9.19158	9.19138	8.74793	8.89279	8.86096	8.84135	chr16q23.3	chr16:80739272-80761313 (-), 97.63, q23.3	Hs.344400	---	NP_005783.2	NM_005792
200825_s_at	2.08155e-06	0.0243999	0.000549175	0.000391313	0.000552592	0.00274932	0.832638	HYOU1	hypoxia up-regulated 1	-1.06656	-1.16808	-1.17237	-1.09518	-1.09921	-1.00367	2266.33	75.1663	2124.89	28.3546	1940.22	39.381	1933.12	53.8605	200825_s_at: HYOU1; hypoxia up-regulated 1	11.1913	11.1453	11.1668	11.0788	11.0364	11.0611	11.0765	11.0383	10.8962	10.9045	10.9249	10.9616	10.9332	10.965	10.8837	10.8832	chr11q23.1-q23.3	chr11:118420109-118433122 (-), 99.93, q23.3	Hs.277704	---	NP_006380.1	NM_006389
1554768_a_at	2.08195e-06	0.102541	0.0503458	0.000222603	0.359586	0.00223611	0.00101773	MAD2L1	MAD2 mitotic arrest deficient-like 1 (yeast)	-1.10981	-1.14681	-1.66658	-1.03333	-1.50168	-1.45324	752.627	66.8651	678.157	16.0142	656.281	39.5905	451.6	40.5966	1554768_a_at: MAD2L1; MAD2 mitotic arrest deficient-like 1 (yeast)	9.48534	9.70217	9.41367	9.60499	9.39567	9.4541	9.37659	9.39435	9.41757	9.24218	9.43324	9.33168	8.61038	8.89313	8.878	8.87542	chr4q27	chr14:60316353-60317154 (+), 96.29, q23.1; chr4:121200631-121207421 (-), 99.55, q27	Hs.591697	ENSG00000164109	NP_002349.1	NM_002358
204146_at	2.08628e-06	0.0843542	0.0188377	0.00240914	0.316549	0.00113392	0.00206148	RAD51AP1	RAD51 associated protein 1	-1.12919	-1.21313	-2.42748	-1.07433	-2.14975	-2.00101	1294.82	1.3077	1146.67	107.966	1067.34	93.4612	533.399	96.0335	204146_at: RAD51AP1; RAD51 associated protein 1	10.3386		10.337	10.3399	10.2611	10.2387	10.1813	9.95154	10.2354	10.0213	9.96629	10.0004	9.02789	8.67716	9.32121	9.13591	chr12p13.2-p13.1	chr12:4518293-4539473 (+), 98.75, p13.32	Hs.591046	ENSG00000111247	NP_006470.1	NM_006479
226597_at	2.10474e-06	0.857337	0.661427	0.00146303	0.790346	0.0017108	0.0034049	REEP6	receptor accessory protein 6	-1.00794	-1.01672	1.51371	-1.00871	1.52574	1.53902	1435.82	88.4285	1424.5	70.9511	1412.21	30.5338	2173.42	232.942	226597_at: REEP6; receptor accessory protein 6	10.3908	10.6021	10.489	10.4606	10.3649	10.5206	10.502	10.5119	10.4593	10.4207	10.4887	10.4852	10.8963	11.0059	11.1815	11.2341	chr19p13.3	chr19:1442076-1448926 (+), 95.19, p13.3	Hs.76277	---	NP_612402.1	NM_138393
242790_at	2.12031e-06	0.748603	0.526203	0.000126419	0.749187	0.000163803	0.000226103	SNF8	SNF8, ESCRT-II complex subunit, homolog (S. cerevisiae)	1.0129	1.02691	1.4393	1.01383	1.42097	1.40159	285.41	14.7202	289.091	16.0514	293.09	17.2708	410.79	25.9327	242790_at: SNF8; SNF8, ESCRT-II complex subunit, homolog (S. cerevisiae)	8.14893	8.25949	8.09213	8.12139	8.26449	8.20805	8.1434	8.0789	8.25542	8.27533	8.10077	8.14173	8.69617	8.61852	8.60536	8.80053	chr17q21.32	chr17:44363750-44365425 (+), 57.22, q21.32	Hs.127249	---	NP_009172.2	NM_007241
217957_at	2.12313e-06	0.80401	0.0628219	0.000185771	0.043921	0.000140808	0.000555803	C16orf80	chromosome 16 open reading frame 80	-1.01133	-1.09938	-1.44497	-1.08707	-1.42878	-1.31434	1807.55	118.418	1787.3	82.7098	1644.15	76.6257	1250.93	75.4007	217957_at: C16orf80; chromosome 16 open reading frame 80	10.7358	10.9051	10.7355	10.8936	10.7612	10.7333	10.8379	10.8773	10.6339	10.6144	10.7444	10.7351	10.1557	10.3317	10.3066	10.353	chr16q21	chr16:56704999-56720777 (-), 98.98, q21	Hs.532755	---	NP_037374.1	NM_013242
242559_at	2.12879e-06	0.0266959	0.0645884	0.000170618	0.333922	0.00134925	0.000341447	---	Transcribed locus	1.31498	1.23399	2.24051	-1.06564	1.70383	1.81566	103.426	14.7571	136.004	5.58969	127.627	14.8087	231.727	27.0453	242559_at: ---; Transcribed locus	6.81991	6.60862	6.8791	6.41664	7.06325	7.01388	7.14487	7.12434	7.17507	7.08269	6.86102	6.83539	8.05787	7.87281	7.81276	7.65245	---	chr20:12996961-12997398 (+), 99.32, p12.1	Hs.656894	---	---	---
1553955_at	2.12904e-06	0.0103678	0.0251513	0.00298989	0.779714	0.000466482	0.00044452	CCDC128	coiled-coil domain containing 128	-1.10002	-1.09002	1.24657	1.00917	1.37125	1.35879	274.114	8.67518	249.19	9.95927	251.476	11.3848	341.702	22.7396	1553955_at: CCDC128; coiled-coil domain containing 128	8.11992	8.04016	8.14632	8.08595	8.03213	7.89797	7.97548	7.93541	8.01994	7.992	8.00609	7.87451	8.38729	8.31379	8.41461	8.54128	chr2p16.3	chr2:48521411-48596028 (+), 95.25, p16.3	Hs.654619	ENSG00000162869	NP_694539.1	NM_152994
213334_x_at	2.13321e-06	0.563567	0.461319	0.0013146	0.959232	0.000751992	3.3266e-05	UCHL5IP	UCHL5 interacting protein	-1.04053	-1.04539	-1.54624	-1.00466	-1.48601	-1.47911	195.776	18.9779	188.15	15.0547	187.277	2.98158	126.614	4.64654	213334_x_at: UCHL5IP; UCHL5 interacting protein	7.46489	7.76714	7.52131	7.67866	7.543	7.39475	7.67213	7.59889	7.55639	7.5707	7.55209	7.51638	6.96978	6.91993	6.998	7.04656	chrXq28	chrX:152366321-152383690 (-), 52.12, q28	Hs.170835	ENSG00000183479	NP_059988.3; NP_996990.1; XP_001125086.1; XP_001125087.1	NM_017518; NM_207107; XM_001125086; XM_001125087
220639_at	2.13959e-06	0.83065	0.367973	0.000282405	0.232462	0.000214206	0.00125792	TM4SF20	transmembrane 4 L six family member 20	-1.01698	1.05581	1.80147	1.07374	1.83206	1.70624	275.701	29.281	271.098	26.3085	291.089	11.621	496.668	56.0615	220639_at: TM4SF20; transmembrane 4 L six family member 20	8.08502	8.28503	8.12292	7.91036	8.21257	8.18084	7.92568	7.99106	8.18115	8.26571	8.14844	8.14258	8.80666	8.80883	9.08845	9.0929	chr2q36.3	chr2:227935123-227952264 (-), 68.02, q36.3	Hs.156652	---	NP_079071.1	NM_024795
203799_at	2.14168e-06	0.0651443	0.024423	0.00549496	0.650561	0.00147166	0.00446274	CD302	CD302 molecule	-1.0982	-1.08079	1.51464	1.0161	1.66338	1.63702	812.181	33.6999	739.559	51.6429	751.468	14.0716	1230.16	163.799	203799_at: CD302; CD302 molecule	9.623	9.62585	9.74931	9.66081	9.54813	9.65948	9.46472	9.43941	9.59122	9.52946	9.54088	9.55196	10.0798	10.1374	10.4978	10.3062	chr2q24.2	chr2:160333609-160348227 (-), 78.61, q24.2	Hs.653235	---	NP_055695.2	NM_014880
206110_at	2.14256e-06	0.143956	0.0143324	0.00350367	0.246425	0.000578943	0.000325348	HIST1H3H	histone cluster 1, H3h	-1.07565	-1.14721	1.42121	-1.06652	1.52873	1.63042	135.712	3.98752	126.167	9.44462	118.297	7.41653	192.874	18.064	206110_at: HIST1H3H; histone cluster 1, H3h	7.09602	7.0853	7.02609	7.12831	6.96458	7.08135	6.82731	7.03106	6.98894	6.77537	6.85591	6.91633	7.39411	7.58128	7.71258	7.65836	chr6p22-p21.3	chr6:27885820-27887057 (+), 99.51, p22.1	Hs.591778	---	NP_003527.1	NM_003536
223076_s_at	2.14536e-06	0.720569	0.00437672	0.00557968	0.00214317	0.00223455	0.000254276	NSUN2	NOL1/NOP2/Sun domain family, member 2	1.00972	1.12732	-1.16155	1.11647	-1.17283	-1.30943	515.41	21.715	520.418	16.8904	581.03	15.2844	443.728	0.524948	223076_s_at: NSUN2; NOL1/NOP2/Sun domain family, member 2	9.01251	9.09122	8.95409	8.97671	8.9672	9.039	9.00796	9.07767	9.12794	9.1826	9.21289	9.20493	8.79246	8.7955		8.79263	chr5p15.31	chr5:6652352-6685081 (-), 98.18, p15.31	Hs.481526	---	NP_060225.4	NM_017755
225123_at	2.14929e-06	0.821981	0.0583462	0.000433204	0.155989	0.000488268	0.000278494	---	MRNA; cDNA DKFZp313B1017 (from clone DKFZp313B1017)	-1.01816	-1.1784	1.99561	-1.15738	2.03186	2.35162	188.197	20.8947	184.84	28.0761	159.706	12.3318	375.568	56.8266	225123_at: ---; MRNA; cDNA DKFZp313B1017 (from clone DKFZp313B1017)	7.7322	7.45459	7.62855	7.38248	7.80728	7.54246	7.36377	7.35965	7.44193	7.37565	7.23703	7.20966	8.49084	8.30671	8.82262	8.5435	---	chr11:94538351-94540454 (-), 97.66, q21	Hs.120633	---	---	---
218031_s_at	2.18344e-06	0.094816	0.00419801	0.00998859	0.0207359	2.04186e-05	0.000390089	FOXN3	forkhead box N3	-1.13548	-1.38935	1.29128	-1.22359	1.46622	1.79405	101.487	10.4948	89.3779	3.94062	73.0458	7.5927	131.048	6.03854	218031_s_at: FOXN3; forkhead box N3	6.68679	6.82977	6.65824	6.46221	6.40809	6.53114	6.44638	6.53755	6.36684	6.07163	6.05699	6.24445	7.05173	6.96204	7.00205	7.11541	chr14q31.3	chr1:110639332-110640746 (+), 93.31, p13.3; chrX:75024847-75026155 (+), 91.62, q13.3; chr14:88692...	Hs.434286	---	NP_001078940.1; NP_005188.2	NM_001085471; NM_005197
212259_s_at	2.19354e-06	0.613525	0.102561	0.00065007	0.117238	0.000191338	8.95098e-05	PBXIP1	pre-B-cell leukemia homeobox interacting protein 1	-1.02448	-1.08799	1.36092	-1.06199	1.39424	1.48067	350.945	24.726	342.559	16.9049	322.562	14.0293	477.608	29.7257	212259_s_at: PBXIP1; pre-B-cell leukemia homeobox interacting protein 1	8.55553	8.5107	8.41934	8.32395	8.36102	8.47871	8.3535	8.48232	8.32577	8.28782	8.42159	8.29454	8.85832	8.81237	8.90131	9.01852	chr1q21.3	chr1:153183179-153195221 (-), 92.13, q21.3	Hs.505806	ENSG00000163346	NP_065385.2	NM_020524
209630_s_at	2.20231e-06	0.16337	0.0560272	0.000565193	0.367042	7.69242e-05	7.52223e-05	FBXW2	F-box and WD repeat domain containing 2	-1.09814	-1.15838	1.49092	-1.05486	1.63725	1.72706	647.668	61.0208	589.784	42.178	559.114	47.0161	965.622	69.7943	209630_s_at: FBXW2; F-box and WD repeat domain containing 2	9.28462	9.2883	9.5275	9.23779	9.28656	9.29404	9.12519	9.09928	9.24702	9.20198	9.05696	8.98663	9.95324	9.75557	10.0001	9.94054	chr9q34	chr7:124173296-124192749 (-), 55.44, q31.33; chr9:122561263-122563519 (-), 37.71, q33.2	Hs.494985	---	NP_036296.2	NM_012164
208974_x_at	2.21794e-06	0.000350753	0.106356	0.000579516	0.245746	3.49683e-05	0.0041048	KPNB1	karyopherin (importin) beta 1	1.16709	1.10126	-1.27159	-1.05979	-1.48406	-1.40034	4566.64	144.022	5329.7	110.959	5029.03	431.214	3591.29	6.38709	208974_x_at: KPNB1; karyopherin (importin) beta 1	12.117	12.1267	12.1654	12.2165	12.4164	12.3795	12.3796	12.3429	12.2698	12.2669	12.1719	12.4602		11.8101	11.8078	11.8129	chr17q21.32	chr17:43082328-43115045 (+), 97.66, q21.32	Hs.532793	---	NP_002256.2	NM_002265
218477_at	2.22236e-06	0.635017	0.626787	0.00041869	0.888252	0.000894953	0.000306634	TMEM14A	transmembrane protein 14A	-1.01202	-1.01499	1.26397	-1.00294	1.27916	1.28292	2194.85	88.0274	2168.79	42.2175	2162.43	90.0935	2774.23	139.327	218477_at: TMEM14A; transmembrane protein 14A	11.0202	11.1553	11.1278	11.0927	11.095	11.0922	11.1023	11.0404	11.004	11.0519	11.1297	11.1243	11.3675	11.386	11.4719	11.5206	chr6p12.1	chr6:52643891-52659342 (+), 90.42, p12.1	Hs.94896	---	NP_054770.1	NM_014051
202503_s_at	2.22278e-06	0.205833	0.0496024	0.000765913	0.425062	0.00121785	0.00226136	KIAA0101	KIAA0101	-1.07732	-1.12476	-1.8456	-1.04404	-1.71314	-1.64088	3958.39	275.841	3674.3	282.89	3519.31	212.556	2144.78	292.208	202503_s_at: KIAA0101; KIAA0101	11.7936	11.9941	11.9838	12.0204	11.7068	11.8459	11.9777	11.8298	11.7939	11.6533	11.8624	11.8066	10.8748	10.8966	11.2197	11.2348	chr15q22.31	chr15:62444842-62460684 (-), 100.0, q22.31	---	---	NP_001025160.1; NP_055551.1	NM_001029989; NM_014736
206028_s_at	2.23799e-06	0.0550926	0.0198025	0.000554656	0.915959	0.000515786	2.6539e-05	MERTK	c-mer proto-oncogene tyrosine kinase	-1.08066	-1.07808	1.18191	1.00239	1.27725	1.2742	509.102	19.4759	471.103	24.4477	472.23	11.0099	601.715	18.3128	206028_s_at: MERTK; c-mer proto-oncogene tyrosine kinase	9.06895	8.98484	8.96541	8.94493	8.79245	8.96051	8.8434	8.9174	8.88793	8.8945	8.91462	8.83514	9.24583	9.16692	9.26615	9.25081	chr2q14.1	chr2:112372655-112503408 (+), 98.14, q13	Hs.306178	---	NP_006334.2	NM_006343
213346_at	2.24067e-06	0.781227	0.0837893	0.00108642	0.0189058	0.00266535	0.00573478	C13orf27	chromosome 13 open reading frame 27	-1.01154	-1.08201	-1.51306	-1.06967	-1.4958	-1.39838	322.394	20.0828	318.717	10.3334	297.959	7.46297	213.075	21.6449	213346_at: C13orf27; chromosome 13 open reading frame 27	8.22387	8.42598	8.29206	8.38037	8.25217	8.30702	8.35207	8.35097	8.18865	8.18644	8.25459	8.24485	7.52959	7.69722	7.8408	7.85011	chr13q33.1	chr13:102216465-102220621 (-), 85.07, q33.1	Hs.398111	ENSG00000151287	NP_620134.2	NM_138779
225354_s_at	2.24486e-06	0.702133	0.159014	0.00320582	0.240608	0.00160707	0.000243218	SH3BGRL2	SH3 domain binding glutamic acid-rich protein like 2	-1.01742	-1.06482	1.29097	-1.04659	1.31346	1.37465	2528.89	161.837	2485.59	135.908	2374.95	95.8534	3264.73	39.1917	225354_s_at: SH3BGRL2; SH3 domain binding glutamic acid-rich protein like 2	11.3337	11.4173	11.2319	11.2255	11.3553	11.3194	11.1719	11.2643	11.2846	11.2317	11.1524	11.1825	11.6606	11.6644	11.6675	11.6982	chr6q13-q15	chr6:80415391-80470091 (+), 94.81, q14.1	Hs.302772	---	NP_113657.1	NM_031469
200713_s_at	2.25061e-06	0.197432	0.184425	0.000303221	0.731564	0.00027277	7.40608e-05	MAPRE1	microtubule-associated protein, RP/EB family, member 1	1.04517	1.0347	-1.21328	-1.01012	-1.26808	-1.25537	4390.4	167.458	4588.71	213.879	4542.73	102.203	3618.63	121.027	200713_s_at: MAPRE1; microtubule-associated protein, RP/EB family, member 1	12.0263	12.1377	12.0864	12.147	12.1173	12.097	12.1968	12.2398	12.1216	12.1227	12.1648	12.1871	11.7546	11.869	11.8184	11.8405	chr20q11.1-q11.23	chr20:30871434-30901865 (+), 98.82, q11.21; chr4:32687294-32689774 (-), 90.04, p15.1; chr8:136705...	Hs.472437	---	NP_036457.1	NM_012325
214507_s_at	2.28112e-06	0.485026	0.688154	0.000770396	0.27582	9.81185e-05	0.000770968	EXOSC2	exosome component 2	-1.03218	1.02095	-1.40961	1.0538	-1.36567	-1.43914	308.959	21.0215	299.328	13.9341	315.433	21.9613	219.181	5.95075	214507_s_at: EXOSC2; exosome component 2	8.15413	8.39268	8.25685	8.27148	8.21138	8.15343	8.2188	8.3141	8.28122	8.16488	8.34611	8.40187	7.72559	7.76271	7.80898	7.80504	chr9q34	chr9:132558981-132569048 (+), 90.39, q34.12	Hs.654643	ENSG00000130713	NP_055100.2	NM_014285
1569322_at	2.30748e-06	0.0832649	0.00494983	5.72442e-05	0.0284809	0.00058064	0.0212104	LOC439990	hypothetical gene supported by BC009626; BC048265	-1.06432	-1.2177	-1.39919	-1.14412	-1.31464	-1.14904	470.058	23.5341	441.653	5.91829	386.021	27.8334	335.95	14.9637	1569322_at: LOC439990; hypothetical gene supported by BC009626; BC048265	8.83655	8.97843	8.86383	8.8227	8.79529	8.79364	8.79999	8.75777	8.72918	8.50598	8.52177	8.60224	8.30899	8.39428	8.46667	8.39416	chr10q22.3	chr10:81957820-81969321 (+), 46.44, q22.3; chr10:81290303-81291876 (-), 40.8, q22.3; chr10:809703...	Hs.365566	---	---	---
224461_s_at	2.33198e-06	0.55156	0.798993	0.000143559	0.706563	0.000204973	0.000144389	AIFM2	apoptosis-inducing factor, mitochondrion-associated, 2	-1.03591	-1.01491	-1.63947	1.0207	-1.58264	-1.61539	634.548	50.8676	612.55	49.3368	625.227	44.2759	387.044	32.8671	224461_s_at: AIFM2; apoptosis-inducing factor, mitochondrion-associated, 2	9.21279	9.42995	9.2029	9.37882	9.17958	9.1915	9.22944	9.42079	9.25219	9.15517	9.38435	9.35022	8.53128	8.74807	8.46947	8.62124	chr10q22.1	chr10:71543741-71553862 (-), 97.52, q22.1	Hs.655377	---	NP_116186.1	NM_032797
223387_at	2.33383e-06	0.0672498	0.147646	0.000111261	0.372386	5.5921e-05	0.00160201	ZFYVE1	zinc finger, FYVE domain containing 1	-1.04525	-1.0995	1.3599	-1.0519	1.42144	1.49521	327.09	9.01923	312.929	8.83994	297.489	30.1004	444.809	21.2521	223387_at: ZFYVE1; zinc finger, FYVE domain containing 1	8.29705	8.35148	8.38529	8.3787	8.31121	8.27315	8.33242	8.24026	8.04111	8.35712	8.13781	8.30832	8.74356	8.77023	8.89508	8.7745	chr14q22-q24	chr14:72505911-72563571 (-), 99.03, q24.2	Hs.335106	---	NP_067083.1; NP_848535.1	NM_021260; NM_178441
222036_s_at	2.33786e-06	0.253198	0.112274	0.000358255	0.26427	0.00112352	0.00341377	MCM4	minichromosome maintenance complex component 4	-1.10145	-1.15443	-1.94701	-1.0481	-1.76768	-1.68655	456.985	56.4354	414.894	26.0878	395.852	10.958	234.711	31.146	222036_s_at: MCM4; minichromosome maintenance complex component 4	8.61849	8.98518	8.9717	8.735	8.55438	8.72907	8.74547	8.74853	8.65611	8.5765	8.66378	8.6172	7.88024	7.6127	8.08736	7.87976	chr8q11.2	chr8:49052283-49053270 (+), 56.27, q11.21	Hs.460184	---	NP_005905.2; NP_877423.1	NM_005914; NM_182746
212009_s_at	2.33967e-06	0.859553	0.880897	0.00182684	0.953635	2.79924e-05	2.8095e-05	STIP1	stress-induced-phosphoprotein 1 (Hsp70/Hsp90-organizing protein)	-1.00958	-1.00839	-1.33496	1.00117	-1.3223	-1.32385	1192.81	92.5012	1181.5	33.2359	1182.89	32.2012	893.519	31.7655	212009_s_at: STIP1; stress-induced-phosphoprotein 1 (Hsp70/Hsp90-organizing protein)	10.1134	10.3711	10.1863	10.1971	10.2135	10.1911	10.1617	10.2576	10.1999	10.1548	10.2383	10.2378	9.72633	9.83922	9.81272	9.83236	chr11q13	chr11:63710186-63728591 (+), 94.96, q13.1	Hs.337295	ENSG00000168439	NP_006810.1	NM_006819
201068_s_at	2.34416e-06	0.27124	0.193216	0.000561641	0.965578	0.000163679	0.000281345	PSMC2	proteasome (prosome, macropain) 26S subunit, ATPase, 2	1.03687	1.03742	-1.21913	1.00053	-1.26407	-1.26474	3419.57	149.942	3545.63	143.694	3547.51	65.4789	2804.93	110.154	201068_s_at: PSMC2; proteasome (prosome, macropain) 26S subunit, ATPase, 2	11.7444	11.7452	11.6548	11.8098	11.8297	11.7355	11.7466	11.8518	11.827	11.7811	11.7968	11.7647	11.4243	11.5252	11.3956	11.4667	chr7q22.1-q22.3	chr3:133376885-133378340 (+), 91.2, q22.1; chr7:102775344-102795831 (+), 97.77, q22.1	Hs.437366	---	NP_002794.1	NM_002803
205807_s_at	2.35545e-06	0.248874	0.000457499	0.00148262	0.000156206	0.000453701	0.0884177	TUFT1	tuftelin 1	-1.03497	-1.22879	-1.18039	-1.18727	-1.1405	1.041	805.975	35.5998	778.739	21.6614	655.91	19.5685	682.805	17.8061	205807_s_at: TUFT1; tuftelin 1	9.72156	9.69392	9.60237	9.59631	9.58902	9.65637	9.61107	9.56186	9.31048	9.3315	9.40252	9.38298	9.41513	9.46764	9.38851	9.38858	chr1q21	chr1:149779404-149822682 (+), 86.18, q21.3	Hs.489922	ENSG00000143367	NP_064512.1	NM_020127
214177_s_at	2.36861e-06	0.0899279	0.0645067	0.000873761	0.490484	0.000615626	0.000203401	PBXIP1	pre-B-cell leukemia homeobox interacting protein 1	-1.08737	-1.12037	1.40315	-1.03035	1.52574	1.57205	727.89	48.0926	669.404	25.257	649.685	47.312	1021.34	85.9771	214177_s_at: PBXIP1; pre-B-cell leukemia homeobox interacting protein 1	9.58221	9.56528	9.50599	9.36707	9.43937	9.41239	9.38002	9.31203	9.34462	9.44155	9.3856	9.19079	9.89352	9.89698	10.1418	10.0376	chr1q21.3	chr1:153183176-153183638 (-), 64.79, q21.3	Hs.505806	ENSG00000163346	NP_065385.2	NM_020524
209457_at	2.36873e-06	0.756446	0.29112	0.000176892	0.164743	0.000117215	0.000263401	DUSP5	dual specificity phosphatase 5	1.01916	-1.06809	-1.65653	-1.08856	-1.68827	-1.55092	806.149	69.5686	821.597	67.1599	754.756	51.4757	486.65	43.3753	209457_at: DUSP5; dual specificity phosphatase 5	9.74345	9.60835	9.76052	9.49082	9.56888	9.82536	9.71754	9.60313	9.43164	9.57091	9.55385	9.67293	8.81847	8.87066	9.1025	8.89887	chr10q25	chr10:112247824-112261111 (+), 96.59, q25.2	Hs.2128	---	NP_004410.3	NM_004419
208813_at	2.37768e-06	0.228689	0.18054	0.000859584	0.0332221	0.00159138	0.000358085	GOT1	glutamic-oxaloacetic transaminase 1, soluble (aspartate aminotransferase 1)	-1.02937	1.03628	-1.25361	1.06671	-1.21784	-1.29909	996.278	30.5194	967.856	29.3268	1032.42	36.1079	794.729	41.4946	208813_at: GOT1; glutamic-oxaloacetic transaminase 1, soluble (aspartate aminotransferase 1)	9.90985	10.0003	9.93554	9.99387	9.86849	9.94881	9.89472	9.96058	10.0572	9.9423	10.0408	10.0044	9.52373	9.63424	9.68414	9.68911	chr10q24.1-q25.1	chr10:101147031-101180340 (-), 93.14, q24.2	Hs.500756	---	NP_002070.1	NM_002079
243020_at	2.38474e-06	0.000136281	0.4765	0.758057	0.000158102	0.000468913	0.459438	---	Transcribed locus	-3.96292	-1.08912	1.08958	3.63866	4.31791	1.18668	209.31	33.1358	52.8171	12.7621	192.183	33.1401	228.06	71.1152	243020_at: ---; Transcribed locus	7.52346	7.55327	8.00068	7.70945	5.45688	5.76575	5.41548	6.1346	7.76134	7.80654	7.29974	7.41223	7.38254	7.39795	8.25769	8.08029	---	chr4:89869236-89869995 (-), 77.42, q22.1	Hs.673185	---	---	---
235155_at	2.40915e-06	0.391512	0.20143	0.00168805	0.578352	0.000585154	4.75986e-06	BDH2	3-hydroxybutyrate dehydrogenase, type 2	1.06576	1.09357	1.65486	1.02609	1.55276	1.51327	18.4978	2.19435	19.7142	1.69808	20.2286	0.782299	30.6114	1.08871	235155_at: BDH2; 3-hydroxybutyrate dehydrogenase, type 2	4.11567	4.43372	4.20062	4.05807	4.24745	4.29269	4.46617	4.18279	4.35356	4.39005	4.25727	4.34913	4.96622	4.95572	4.96204	4.8572	chr4q24	chr6:99731077-99732178 (+), 79.93, q16.2; chr4:104218219-104219316 (-), 83.15, q24	Hs.124696	---	NP_064524.3	NM_020139
212816_s_at	2.4433e-06	0.112354	0.0398201	2.41906e-05	0.929953	0.00125284	0.000100371	CBS	cystathionine-beta-synthase	-1.12393	-1.12068	-1.69957	1.00289	-1.51217	-1.51654	226.368	14.0761	201.408	21.7569	201.991	12.6958	133.192	8.82377	212816_s_at: CBS; cystathionine-beta-synthase	7.74988	7.80401	7.9476	7.78051	7.46792	7.63178	7.84527	7.646	7.56313	7.6045	7.69145	7.76501	6.93405	7.03391	7.16221	7.08968	chr21q22.3	chr21:43346369-43361583 (-), 75.17, q22.3	Hs.533013	---	NP_000062.1	NM_000071
218558_s_at	2.45189e-06	0.466004	0.814669	0.000580357	0.429911	0.000315554	0.000661783	MRPL39	mitochondrial ribosomal protein L39	1.01777	1.00494	-1.19791	-1.01276	-1.21919	-1.20383	720.216	28.1869	733.012	17.023	723.777	13.2452	601.226	23.164	218558_s_at: MRPL39; mitochondrial ribosomal protein L39	9.42551	9.56077	9.47607	9.50348	9.47262	9.53279	9.55116	9.51303	9.5168	9.47106	9.4829	9.52612	9.21553	9.17263	9.23067	9.30504	chr21q21.3	chr21:25879840-25901664 (-), 93.94, q21.3	Hs.420696	---	NP_059142.2; NP_542984.2	NM_017446; NM_080794
219555_s_at	2.47289e-06	0.187883	0.114518	0.000268039	0.494688	0.000455846	0.000304902	CENPN	centromere protein N	-1.09849	-1.13069	-1.71312	-1.02931	-1.55952	-1.5151	877.7	96.3064	799.005	30.9326	776.25	54.6627	512.341	43.1829	219555_s_at: CENPN; centromere protein N	9.66786	9.98975	9.66597	9.762	9.55966	9.67227	9.64703	9.68597	9.68357	9.46304	9.67333	9.5706	8.88321	8.9206	9.03624	9.14866	chr16q23.2	chr16:79598064-79613979 (+), 96.92, q23.2	Hs.660033	ENSG00000166451	NP_060925.1	NM_018455
217899_at	2.48173e-06	0.382731	0.192961	0.00204683	0.0158791	0.000253478	3.27366e-05	FLJ20254	hypothetical protein FLJ20254	-1.0259	1.03947	-1.19136	1.0664	-1.16128	-1.23838	526.326	23.5816	513.037	14.255	547.101	14.5445	441.787	7.84089	217899_at: FLJ20254; hypothetical protein FLJ20254	9.01362	9.12094	9.05129	8.96909	9.04941	9.00614	8.95123	9.00322	9.04206	9.1299	9.09277	9.11638	8.77158	8.76612	8.78782	8.82264	chr2p23.3	chr2:27112911-27118059 (+), 98.71, p23.3	Hs.533934	ENSG00000119777	NP_001077059.1; NP_060197.4	NM_001083590; NM_017727
204441_s_at	2.49972e-06	0.452561	0.297961	0.00119313	0.457231	0.000145201	6.78056e-05	POLA2	polymerase (DNA directed), alpha 2 (70kD subunit)	-1.09592	-1.13851	-2.1374	-1.03886	-1.95032	-1.87736	285.518	52.9997	260.528	11.2285	250.781	22.2351	133.582	12.5671	204441_s_at: POLA2; polymerase (DNA directed), alpha 2 (70kD subunit)	7.88914	8.46057	7.96229	8.24476	7.95358	7.9989	8.04672	8.09796	8.0761	7.82502	7.88859	8.07428	6.9061	7.22283	7.09521	7.00319	chr11q13.1	chr11:64786282-64821634 (+), 98.99, q13.1	Hs.201897	---	NP_002680.2	NM_002689
[truncated: 53,947 more rows]
